# Supplementary material for: A Genome-Wide Association Study for Hypertensive Kidney Disease in Korean Men
Source: Genes (Basel). 2021 May 17;12(5):751. doi: 10.3390/genes12050751 (PMC8155956; doi:10.3390/genes12050751)
Supplement: Supplementary file 1 [file genes-12-00751-s001.zip]

Archive with 3 entries (3 files):
- Supplementary Figure 1_600dpi.tif
- Supplementary Figure 2_600dpi.tif
- Supplementary Table S1 & S2.xlsx
