# Supplementary material for: A Genome-Wide Association Study for Hypertensive Kidney Disease in Korean Men
Source: Genes (Basel). 2021 May 17;12(5):751. doi: 10.3390/genes12050751 (PMC8155956; doi:10.3390/genes12050751)
Supplement: Supplementary file 1 [file genes-12-00751-s001.zip › Supplementary Table S1 & S2.xlsx]

## Sheet: TableS1
	Table S1. Genetic variants associated with hypertensive kidney disease in discovery phase.
	No.	SNP	Nearest gene	Chr:position	Minor allele	Function	Discovery MAF		Discovery (No. of control=2,294, No. of case=310)
							controls	cases	OR (95%CI)	p-value
	1	rs6702634	-	1:182076149	A	-	0.2465	0.3339	1.54 (1.27-1.88)	1.35 × 10-5
	2	rs10797758	LOC105371642	1:182081433	G	Intron	0.2469	0.3355	1.55 (1.28-1.89)	9.55 × 10-6
	3	rs4576630	LOC105371642	1:182081655	G	Intron	0.2465	0.3355	1.56 (1.28-1.89)	9.41 × 10-6
	4	rs10797759	LOC105371642	1:182084518	T	Intron	0.2463	0.3339	1.55 (1.28-1.89)	1.06 × 10-5
	5	rs10797760	LOC105371642	1:182086798	G	Intron	0.2469	0.3355	1.55 (1.28-1.89)	9.55 × 10-6
	6	rs7514688	LOC107985233	1:182088644	T	Upstream	0.2465	0.3306	1.53 (1.26-1.86)	2.34 × 10-5
	7	rs60924134	LOC107985233	1:182092768	G	Intron	0.2472	0.3355	1.56 (1.28-1.89)	9.08 × 10-6
	8	rs61808390	LOC107985233	1:182092952	G	Intron	0.2467	0.3339	1.54 (1.27-1.88)	1.34 × 10-5
	9	rs72739318	LOC107985233	1:182093281	C	Intron	0.2465	0.3323	1.53 (1.26-1.86)	2.07 × 10-5
	10	rs12067589	LOC107985233	1:182094877	A	Intron	0.2465	0.3306	1.53 (1.26-1.86)	2.34 × 10-5
	11	rs3896810	LOC107985233	1:182096270	G	Intron	0.245	0.3306	1.53 (1.26-1.86)	2.22 × 10-5
	12	rs2236538	LOC107985233	1:182096539	C	Intron	0.245	0.3306	1.53 (1.26-1.86)	2.22 × 10-5
	13	rs16858559	LOC107985233	1:182098096	G	Intron	0.245	0.3306	1.53 (1.26-1.86)	2.14 × 10-5
	14	rs10911023	LOC107985233	1:182099147	T	Intron	0.2439	0.3274	1.53 (1.25-1.86)	2.67 × 10-5
	15	rs11799661	LOC284581	1:205857038	A	Intron	0.2746	0.3419	1.51 (1.24-1.85)	4.87 × 10-5
	16	rs146263133	LOC105372889	1:208468760	C	Intron	0.02354	0.04516	2.96 (1.80-4.85)	1.84 × 10-5
	17	rs76276826	-	1:226657873	C	-	0.3296	0.421	1.50 (1.24-1.82)	3.36 × 10-5
	18	rs79760166	-	1:226657874	A	-	0.3296	0.421	1.50 (1.24-1.82)	3.36 × 10-5
	19	rs1352887661	PGM1	1:64124016	GT	Intron	0.2343	0.1726	0.60 (0.48-0.77)	3.83 × 10-5
	20	rs1427151851	ARHGAP29	1:94687530	TA	Intron	0.3184	0.25	0.64 (0.51-0.79)	2.93 × 10-5
	21	rs148875964	-	2:12136264	G	-	0.02964	0.05484	3.01 (1.92-4.72)	1.75 × 10-6
	22	rs547409951	PLA2R1	2:159962777	CA	Intron	0.02572	0.05968	2.60 (1.69-4.00)	1.51 × 10-5
	23	rs57964434	PARD3B	2:206130646	A	Intron	0.1796	0.2419	1.64 (1.30-2.05)	2.37 × 10-5
	24	rs1921810	PARD3B	2:206137864	A	Intron	0.1879	0.2532	1.59 (1.28-1.99)	4.18 × 10-5
	25	rs201538674	PARD3B	2:206251388	TGTTG	Intron	0.02114	0.04677	2.83 (1.73-4.63)	3.65 × 10-5
	26	rs12694023	PARD3B	2:206251867	T	Intron	0.02768	0.05806	2.48 (1.60-3.84)	4.81 × 10-5
	27	rs849241	PARD3B	2:206252140	C	Intron	0.0255	0.05484	2.69 (1.71-4.23)	1.75 × 10-5
	28	rs698904	PARD3B	2:206252963	C	Intron	0.02768	0.05806	2.50 (1.61-3.88)	4.17 × 10-5
	29	rs698905	PARD3B	2:206253276	T	Intron	0.02768	0.05806	2.50 (1.61-3.88)	4.17 × 10-5
	30	rs117169785	-	2:46883882	A	-	0.03444	0.06129	2.43 (1.62-3.66)	1.94 × 10-5
	31	rs146679300	-	2:46888508	A	-	0.03095	0.05806	2.48 (1.62-3.78)	2.60 × 10-5
	32	rs13013170	TACR1	2:75330224	T	Intron	0.04991	0.09032	2.20 (1.53-3.16)	1.91 × 10-5
	33	rs741418	TACR1	2:75363186	A	Intron	0.2047	0.279	1.62 (1.31-2.00)	8.93 × 10-6
	34	rs747619	TACR1	2:75363423	A	Intron	0.204	0.279	1.63 (1.32-2.02)	7.05 × 10-6
	35	rs61230348	LRRTM4	2:77509705	A	Intron	0.4444	0.3613	0.67 (0.56-0.81)	4.42 × 10-5
	36	rs11904768	LRRTM4	2:77514868	G	Intron	0.4494	0.3661	0.66 (0.55-0.80)	2.30 × 10-5
	37	rs10170684	LRRTM4	2:77516483	G	Intron	0.4492	0.3661	0.66 (0.55-0.80)	2.35 × 10-5
	38	rs11126599	LRRTM4	2:77519553	G	Intron	0.4512	0.3694	0.66 (0.54-0.80)	1.74 × 10-5
	39	rs12328437	LRRTM4	2:77519862	C	Intron	0.4505	0.3677	0.66 (0.55-0.80)	2.03 × 10-5
	40	rs13410578	LRRTM4	2:77522805	C	Intron	0.4501	0.3694	0.67 (0.55-0.81)	2.79 × 10-5
	41	rs10179549	LRRTM4	2:77524377	G	Intron	0.4497	0.3661	0.66 (0.55-0.80)	1.83 × 10-5
	42	rs290046	LRRTM4	2:77529951	A	Intron	0.4449	0.3597	0.66 (0.55-0.80)	2.18 × 10-5
	43	rs290043	LRRTM4	2:77530920	C	Intron	0.4449	0.3597	0.66 (0.55-0.80)	2.18 × 10-5
	44	rs290042	LRRTM4	2:77531528	T	Intron	0.4455	0.3629	0.67 (0.56-0.81)	4.07 × 10-5
	45	rs401204	LRRTM4	2:77536249	C	Intron	0.4455	0.3629	0.67 (0.56-0.81)	4.07 × 10-5
	46	rs693782	LRRTM4	2:77536407	G	Intron	0.4453	0.3613	0.67 (0.55-0.81)	2.92 × 10-5
	47	rs13422362	LRRTM4	2:77536438	C	Intron	0.4451	0.3597	0.66 (0.55-0.80)	2.17 × 10-5
	48	rs475859	LRRTM4	2:77536918	G	Intron	0.4453	0.3597	0.66 (0.55-0.80)	2.14 × 10-5
	49	rs77260517	UMPS	3:124461323	C	Intron	0.01787	0.04032	3.06 (1.79-5.21)	4.06 × 10-5
	50	rs77232549	MECOM	3:168951018	G	Intron	0.01874	0.04839	2.90 (1.77-4.75)	2.36 × 10-5
	51	rs75757071	MECOM	3:168962282	G	Intron	0.01896	0.04839	2.83 (1.73-4.63)	3.32 × 10-5
	52	rs898480462	DLEC1	3:38082339	AT	Intron	0.01765	0.04355	3.14 (1.84-5.35)	2.53 × 10-5
	53	rs146197671	-	4:134816935	T	-	0.02637	0.05323	2.62 (1.68-4.09)	2.34 × 10-5
	54	rs142696488	PABPC4L	4:134958651	C	Intron	0.02855	0.05484	2.69 (1.73-4.19)	1.17 × 10-5
	55	rs141062957	PABPC4L	4:135095938	C	Intron	0.01613	0.04032	3.33 (1.96-5.66)	8.85 × 10-6
	56	rs148793958	LINC02462	4:135464398	C	Intron	0.01678	0.04677	3.03 (1.82-5.06)	2.17 × 10-5
	57	rs13145946	LINC02268	4:175121304	C	Intron	0.163	0.2258	1.71 (1.35-2.16)	7.52 × 10-6
	58	rs80211877	-	4:58269510	A	-	0.008718	0.03548	3.95 (2.09-7.44)	2.25 × 10-5
	59	rs77829596	-	4:64959078	G	-	0.02158	0.04194	3.11 (1.87-5.16)	1.23 × 10-5
	60	rs74830004	-	4:64970827	T	-	0.02158	0.04194	3.11 (1.87-5.16)	1.23 × 10-5
	61	rs75848528	-	4:64977627	A	-	0.01417	0.03387	3.87 (2.16-6.95)	5.62 × 10-6
	62	rs74352486	-	4:65040347	A	-	0.02158	0.04194	3.11 (1.87-5.16)	1.23 × 10-5
	63	rs2348735	-	4:65319302	G	-	0.1979	0.1323	0.57 (0.44-0.75)	4.47 × 10-5
	64	rs28626096	-	4:65320443	G	-	0.1979	0.1323	0.57 (0.44-0.75)	4.47 × 10-5
	65	rs2086735	-	4:65324353	A	-	0.1979	0.1323	0.57 (0.44-0.75)	4.47 × 10-5
	66	rs2107179	SORCS2	4:7602970	T	Intron	0.0218	0.04355	2.79 (1.70-4.58)	4.87 × 10-5
	67	rs4546214	ABCG2	4:89122311	C	Intron	0.3509	0.279	0.64 (0.52-0.79)	2.47 × 10-5
	68	rs1392287537	ABCG2	4:89122361	CA	Intron	0.3522	0.2823	0.63 (0.51-0.78)	1.37 × 10-5
	69	rs4693930	ABCG2	4:89122833	G	Intron	0.3514	0.2806	0.65 (0.53-0.80)	3.58 × 10-5
	70	rs13108819	ABCG2	4:89123925	C	Intron	0.35	0.2806	0.65 (0.53-0.80)	4.56 × 10-5
	71	rs12500185	ABCG2	4:89124563	C	Intron	0.3514	0.2806	0.65 (0.53-0.80)	3.58 × 10-5
	72	rs11932227	ABCG2	4:89124778	C	Intron	0.35	0.2806	0.65 (0.53-0.80)	4.56 × 10-5
	73	rs1028618371	ABCG2	4:89125030	AT	Intron	0.3514	0.2806	0.65 (0.53-0.80)	3.58 × 10-5
	74	rs11097184	ABCG2	4:89125311	T	Intron	0.3498	0.2806	0.65 (0.53-0.80)	4.58 × 10-5
	75	rs7672396	ABCG2	4:89126767	C	Intron	0.3514	0.2806	0.65 (0.53-0.80)	3.58 × 10-5
	76	rs66508773	ABCG2	4:89127082	C	Intron	0.3514	0.2806	0.65 (0.53-0.80)	3.58 × 10-5
	77	rs200808188	ABCG2	4:89131747	CT	Intron	0.3529	0.2774	0.62 (0.51-0.77)	7.80 × 10-6
	78	rs13127017	ABCG2	4:89135288	C	Intron	0.3544	0.2855	0.64 (0.52-0.79)	2.01 × 10-5
	79	rs1986013	ABCG2	4:89137901	T	Intron	0.3522	0.2871	0.65 (0.53-0.80)	4.83 × 10-5
	80	rs4693935	ABCG2	4:89139275	A	Intron	0.3542	0.2871	0.65 (0.53-0.79)	3.23 × 10-5
	81	rs4693207	ABCG2	4:89139659	A	Intron	0.3542	0.2855	0.64 (0.52-0.79)	2.13 × 10-5
	82	rs1383587	ABCG2	4:89141574	C	Intron	0.3923	0.3129	0.64 (0.52-0.78)	8.87 × 10-6
	83	rs13119417	ABCG2	4:89143112	A	Intron	0.3864	0.3113	0.64 (0.53-0.79)	1.61 × 10-5
	84	rs1170352192	ABCG2	4:89145024	A	Intron	0.439	0.3645	0.66 (0.54-0.80)	2.11 × 10-5
	85	rs1904903	ABCG2	4:89145274	A	Intron	0.3873	0.3113	0.64 (0.52-0.78)	1.26 × 10-5
	86	rs1074839	ABCG2	4:89145548	C	Intron	0.3875	0.3113	0.64 (0.52-0.78)	1.08 × 10-5
	87	rs371345951	ABCG2	4:89145590	CAAAAACA	Intron	0.3782	0.3065	0.65 (0.53-0.80)	2.69 × 10-5
	88	rs2046132	ABCG2	4:89149026	C	Intron	0.3862	0.3113	0.64 (0.53-0.79)	1.60 × 10-5
	89	rs13107048	ABCG2	4:89150075	T	Intron	0.3899	0.3145	0.65 (0.53-0.79)	2.06 × 10-5
	90	rs111955262	ABCG2	4:89150226	C	Intron	0.3544	0.2919	0.65 (0.53-0.80)	4.86 × 10-5
	91	rs28883356	-	4:89156061	T	-	0.3886	0.3161	0.66 (0.54-0.81)	4.89 × 10-5
	92	rs1481018	-	4:89162388	G	-	0.3856	0.3113	0.66 (0.54-0.81)	4.98 × 10-5
	93	rs6532061	-	4:89165613	C	-	0.4024	0.3274	0.66 (0.54-0.80)	2.98 × 10-5
	94	rs76932356	CTNND2	5:11031107	A	Intron	0.02659	0.05484	2.73 (1.71-4.38)	2.93 × 10-5
	95	rs6897710	-	5:26661307	G	-	0.01765	0.04355	3.30 (1.91-5.72)	2.05 × 10-5
	96	rs77116966	-	5:43891074	T	-	0.1506	0.2113	1.70 (1.33-2.16)	1.73 × 10-5
	97	rs78370581	-	5:43899275	T	-	0.1552	0.2161	1.67 (1.32-2.12)	2.17 × 10-5
	98	rs79195179	-	5:43899705	G	-	0.1552	0.2161	1.67 (1.32-2.12)	2.17 × 10-5
	99	rs79456432	-	5:43905426	T	-	0.1554	0.2161	1.67 (1.32-2.12)	2.31 × 10-5
	100	rs66868805	-	5:43908888	C	-	0.1748	0.2355	1.61 (1.28-2.02)	4.88 × 10-5
	101	rs10462062	-	5:43909612	A	-	0.1748	0.2355	1.61 (1.28-2.02)	4.88 × 10-5
	102	rs13190471	-	5:43910416	C	-	0.1748	0.2355	1.61 (1.28-2.02)	4.88 × 10-5
	103	rs71631113	-	5:43912519	A	-	0.1741	0.2355	1.61 (1.28-2.03)	4.61 × 10-5
	104	rs34000875	-	5:43914118	G	-	0.1744	0.2355	1.61 (1.28-2.02)	4.78 × 10-5
	105	rs13163602	-	5:43915917	G	-	0.1744	0.2355	1.61 (1.28-2.02)	4.78 × 10-5
	106	rs13163927	-	5:43916059	T	-	0.1748	0.2355	1.61 (1.28-2.02)	4.88 × 10-5
	107	rs139922235	-	5:43916469	C	-	0.1739	0.2355	1.62 (1.29-2.04)	4.12 × 10-5
	108	rs35485378	-	5:43916612	G	-	0.1739	0.2355	4.09 × 10-5	4.12 × 10-5
	109	rs13164795	-	5:43916684	G	-	0.1746	0.2355	1.62 (1.28-2.03)	4.37 × 10-5
	110	rs13169830	-	5:43917176	C	-	0.1744	0.2355	1.62 (1.29-2.04)	3.92 × 10-5
	111	rs13169899	-	5:43917438	G	-	0.1746	0.2355	1.62 (1.29-2.04)	4.07 × 10-5
	112	rs13170274	-	5:43917471	A	-	0.1744	0.2355	1.62 (1.29-2.04)	3.92 × 10-5
	113	rs13184580	-	5:43918326	G	-	0.175	0.2355	1.62 (1.29-2.04)	4.23 × 10-5
	114	rs9800296	-	5:43919879	A	-	0.1558	0.2177	1.69 (1.33-2.15)	1.52 × 10-5
	115	rs9800184	-	5:43919901	A	-	0.1744	0.2355	1.62 (1.29-2.04)	3.92 × 10-5
	116	rs1206747655	-	5:43920308	GTTT	-	0.1744	0.2355	1.62 (1.29-2.04)	3.92 × 10-5
	117	rs71631119	-	5:43920631	T	-	0.1744	0.2355	1.62 (1.29-2.04)	3.92 × 10-5
	118	rs13182333	-	5:43920930	G	-	0.1744	0.2355	1.62 (1.29-2.04)	3.92 × 10-5
	119	rs35430857	-	5:43921007	A	-	0.1746	0.2355	1.62 (1.29-2.04)	4.07 × 10-5
	120	rs78746129	-	5:43921426	A	-	0.1744	0.2355	1.62 (1.29-2.04)	3.92 × 10-5
	121	rs75202797	-	5:43921547	T	-	0.1744	0.2355	1.62 (1.29-2.04)	3.92 × 10-5
	122	rs76157604	-	5:43921671	A	-	0.1558	0.2177	1.69 (1.33-2.15)	1.52 × 10-5
	123	rs67991400	-	5:43921829	C	-	0.175	0.2355	1.62 (1.29-2.04)	4.16 × 10-5
	124	rs78419487	-	5:43923135	T	-	0.1744	0.2355	1.62 (1.29-2.04)	3.92 × 10-5
	125	rs71631120	-	5:43923537	T	-	0.1744	0.2355	1.62 (1.29-2.04)	3.92 × 10-5
	126	rs71631121	-	5:43925166	T	-	0.1744	0.2355	1.62 (1.29-2.04)	3.92 × 10-5
	127	rs35289692	-	5:43925515	A	-	0.1744	0.2355	1.62 (1.29-2.04)	3.92 × 10-5
	128	rs7714254	-	5:43925564	G	-	0.175	0.2355	1.62 (1.29-2.04)	4.16 × 10-5
	129	rs13171334	-	5:43926031	C	-	0.1744	0.2355	1.62 (1.29-2.04)	3.92 × 10-5
	130	rs4866756	-	5:43927216	A	-	0.1746	0.2355	1.62 (1.29-2.04)	3.99 × 10-5
	131	rs4866757	-	5:43927574	G	-	0.1744	0.2355	1.62 (1.29-2.04)	3.92 × 10-5
	132	rs67443644	-	5:43927885	G	-	0.175	0.2355	1.62 (1.29-2.04)	4.16 × 10-5
	133	rs4866758	-	5:43928318	G	-	0.1744	0.2355	1.62 (1.29-2.04)	3.92 × 10-5
	134	rs7712726	-	5:43928608	A	-	0.175	0.2355	1.62 (1.29-2.04)	4.16 × 10-5
	135	rs71631122	-	5:43929841	T	-	0.1744	0.2355	1.62 (1.29-2.04)	3.92 × 10-5
	136	rs79297536	-	5:43930908	C	-	0.1744	0.2355	1.62 (1.29-2.04)	3.92 × 10-5
	137	rs35715317	-	5:43931798	A	-	0.1744	0.2355	1.62 (1.29-2.04)	3.92 × 10-5
	138	rs13174870	-	5:43931977	G	-	0.175	0.2355	1.62 (1.29-2.04)	4.16 × 10-5
	139	rs34298333	-	5:43932106	T	-	0.1744	0.2355	1.62 (1.29-2.04)	3.92 × 10-5
	140	rs142141104	-	5:43932362	T	-	0.1748	0.2355	1.61 (1.28-2.03)	4.74 × 10-5
	141	rs111229233	-	5:43932656	G	-	0.1748	0.2355	1.61 (1.28-2.03)	4.74 × 10-5
	142	rs1302203747	-	5:43932835	CT	-	0.1748	0.2355	1.61 (1.28-2.03)	4.74 × 10-5
	143	rs4516857	-	5:43937133	C	-	0.1837	0.2484	1.63 (1.30-2.04)	2.52 × 10-5
	144	rs4307098	-	5:43937181	A	-	0.1746	0.2355	1.62 (1.28-2.03)	4.47 × 10-5
	145	rs4507493	-	5:43937186	C	-	0.1752	0.2355	1.61 (1.28-2.03)	4.74 × 10-5
	146	rs35316417	-	5:43937792	A	-	0.1744	0.2355	1.62 (1.28-2.03)	4.31 × 10-5
	147	rs33997360	-	5:43938209	T	-	0.1748	0.2355	1.61 (1.28-2.03)	4.97 × 10-5
	148	rs71631124	-	5:43939158	G	-	0.1746	0.2355	1.62 (1.29-2.04)	3.91 × 10-5
	149	rs71631184	-	5:43939162	A	-	0.1746	0.2355	1.62 (1.29-2.04)	3.91 × 10-5
	150	rs71631186	-	5:43940273	A	-	0.1748	0.2355	1.61 (1.28-2.03)	4.97 × 10-5
	151	rs34053815	-	5:43942831	T	-	0.1746	0.2355	1.61 (1.28-2.03)	4.59 × 10-5
	152	rs6882508	-	5:43943102	A	-	0.1752	0.2355	1.61 (1.28-2.03)	4.87 × 10-5
	153	rs13186056	-	5:43943150	A	-	0.1746	0.2355	1.61 (1.28-2.03)	4.59 × 10-5
	154	rs35013918	-	5:43944190	G	-	0.1748	0.2355	1.61 (1.28-2.03)	4.77 × 10-5
	155	rs34170418	-	5:43944544	C	-	0.1752	0.2355	1.61 (1.28-2.03)	4.87 × 10-5
	156	rs73753694	-	5:43944545	C	-	0.1752	0.2355	1.61 (1.28-2.03)	4.87 × 10-5
	157	rs35374202	-	5:43944591	C	-	0.1752	0.2355	1.61 (1.28-2.03)	4.87 × 10-5
	158	rs34338792	-	5:43944610	A	-	0.1748	0.2355	1.61 (1.28-2.03)	4.77 × 10-5
	159	rs117577814	-	5:43947462	A	-	0.1578	0.2177	1.68 (1.32-2.13)	2.02 × 10-5
	160	rs1561092243	-	5:43947891	CT	-	0.1763	0.2355	1.61 (1.28-2.03)	4.91 × 10-5
	161	rs6859597	-	5:43948108	A	-	0.1796	0.2419	1.64 (1.30-2.06)	2.51 × 10-5
	162	rs34371282	-	5:43948782	A	-	0.1759	0.2355	1.61 (1.28-2.03)	4.81 × 10-5
	163	rs34758083	-	5:43949192	A	-	0.1759	0.2355	1.61 (1.28-2.03)	4.81 × 10-5
	164	rs7730331	-	5:43949536	C	-	0.1761	0.2355	1.61 (1.28-2.03)	4.83 × 10-5
	165	rs6870141	-	5:43949826	C	-	0.1763	0.2355	1.61 (1.28-2.03)	4.91 × 10-5
	166	rs936536091	-	5:43949962	GTT	-	0.1761	0.2355	1.61 (1.28-2.03)	4.83 × 10-5
	167	rs58731744	-	5:43950054	G	-	0.1763	0.2355	1.61 (1.28-2.03)	4.91 × 10-5
	168	rs77673508	-	5:43950205	C	-	0.1761	0.2355	1.61 (1.28-2.03)	4.83 × 10-5
	169	rs75233358	-	5:43950267	T	-	0.1761	0.2355	1.61 (1.28-2.03)	4.83 × 10-5
	170	rs78926687	-	5:43950532	G	-	0.1761	0.2355	1.61 (1.28-2.03)	4.83 × 10-5
	171	rs34464981	-	5:43951835	G	-	0.1761	0.2355	1.61 (1.28-2.03)	4.83 × 10-5
	172	rs71631188	-	5:43953008	C	-	0.1761	0.2355	1.61 (1.28-2.03)	4.83 × 10-5
	173	rs71631189	-	5:43953124	A	-	0.1761	0.2355	1.61 (1.28-2.03)	4.83 × 10-5
	174	rs114908177	-	5:43953445	T	-	0.1761	0.2355	1.61 (1.28-2.03)	4.83 × 10-5
	175	rs149282131	-	5:43953632	T	-	0.1761	0.2355	1.61 (1.28-2.03)	4.83 × 10-5
	176	rs1215908966	-	5:43953864	C	-	0.1761	0.2355	1.61 (1.28-2.03)	4.83 × 10-5
	177	rs56181132	-	5:43954302	G	-	0.1763	0.2355	1.61 (1.28-2.03)	4.91 × 10-5
	178	rs35199770	-	5:43954592	A	-	0.1761	0.2355	1.61 (1.28-2.03)	4.83 × 10-5
	179	rs145727101	-	5:43954686	A	-	0.1763	0.2355	1.61 (1.28-2.03)	4.91 × 10-5
	180	rs141533718	-	5:43954731	A	-	0.1761	0.2355	1.61 (1.28-2.03)	4.83 × 10-5
	181	rs111246847	-	5:43954944	T	-	0.1763	0.2355	1.61 (1.28-2.03)	4.91 × 10-5
	182	rs79308673	-	5:43955882	T	-	0.1761	0.2355	1.61 (1.28-2.03)	4.83 × 10-5
	183	rs113184604	-	5:43955925	T	-	0.1761	0.2355	1.61 (1.28-2.03)	4.83 × 10-5
	184	rs139594419	-	5:43956379	G	-	0.1761	0.2355	1.61 (1.28-2.03)	4.83 × 10-5
	185	rs114969609	-	5:43957296	C	-	0.1761	0.2355	1.61 (1.28-2.03)	4.83 × 10-5
	186	rs75832916	-	5:43957510	T	-	0.1761	0.2355	1.61 (1.28-2.03)	4.83 × 10-5
	187	rs13183196	-	5:43958324	G	-	0.1761	0.2355	1.61 (1.28-2.03)	4.83 × 10-5
	188	rs13183760	-	5:43958439	A	-	0.1761	0.2355	1.61 (1.28-2.03)	4.83 × 10-5
	189	rs34095997	-	5:43958859	A	-	0.1761	0.2355	1.61 (1.28-2.03)	4.83 × 10-5
	190	rs35806267	-	5:43960133	C	-	0.1761	0.2355	1.61 (1.28-2.03)	4.83 × 10-5
	191	rs75017868	-	5:43960569	A	-	0.1761	0.2355	1.61 (1.28-2.03)	4.83 × 10-5
	192	rs143758065	-	5:43961593	G	-	0.1582	0.2177	1.67 (1.32-2.12)	2.33 × 10-5
	193	rs117045149	-	5:43967643	G	-	0.1595	0.2177	1.65 (1.30-2.09)	3.45 × 10-5
	194	rs185842559	-	5:43969728	T	-	0.1595	0.2177	1.65 (1.30-2.09)	3.45 × 10-5
	195	rs201063737	-	5:43970217	G	-	0.1659	0.2258	1.63 (1.29-2.06)	4.38 × 10-5
	196	rs146761574	-	5:43970432	T	-	0.1768	0.2371	1.62 (1.29-2.04)	3.98 × 10-5
	197	rs79564044	-	5:44021834	C	-	0.1935	0.2516	1.60 (1.28-2.00)	4.69 × 10-5
	198	rs1029047	-	6:1135939	A	-	0.2971	0.3742	1.53 (1.25-1.87)	3.03 × 10-5
	199	rs45551934	NHSL1	6:138745092	A	3' UTR	0.3551	0.4403	1.50 (1.24-1.82)	2.56 × 10-5
	200	rs4870482	-	6:157079675	G	-	0.1386	0.2032	1.70 (1.34-2.16)	1.20 × 10-5
	201	rs896506112	-	6:157084969	G	-	0.1321	0.1919	1.67 (1.31-2.14)	3.76 × 10-5
	202	rs34619429	-	6:18482488	A	-	0.05536	0.09677	1.97 (1.42-2.73)	4.99 × 10-5
	203	rs2690119	CARMIL1	6:25310152	T	Intron	0.02245	0.05	2.80 (1.72-4.57)	3.71 × 10-5
	204	rs60326967	-	7:124339480	C	-	0.01373	0.04194	3.33 (1.91-5.79)	2.08 × 10-5
	205	rs77452602	-	7:13109609	C	-	0.0194	0.04677	2.87 (1.76-4.68)	2.47 × 10-5
	206	rs78852834	-	7:13144029	A	-	0.01853	0.04677	2.97 (1.80-4.89)	2.07 × 10-5
	207	rs560404938	-	7:13236601	T	-	0.01613	0.04355	3.40 (2.00-5.77)	5.94 × 10-6
	208	rs77324115	-	7:4346677	T	-	0.01548	0.04516	3.10 (1.81-5.31)	3.75 × 10-5
	209	rs13279908	-	8:108525518	G	-	0.02768	0.05806	2.79 (1.77-4.39)	9.45 × 10-6
	210	rs10105614	-	8:108532794	A	-	0.02659	0.05806	2.93 (1.85-4.62)	4.06 × 10-6
	211	rs281709	-	8:108536962	A	-	0.0279	0.05806	2.81 (1.78-4.41)	8.16 × 10-6
	212	rs566741168	CSMD3	8:113658621	T	Intron	0.02092	0.04677	2.95 (1.78-4.90)	2.62 × 10-5
	213	rs148503007	CSMD3	8:113658632	T	Intron	0.02092	0.04677	2.95 (1.78-4.90)	2.62 × 10-5
	214	rs149793663	CSMD3	8:113694247	C	Intron	0.0231	0.04839	2.79 (1.71-4.55)	4.27 × 10-5
	215	rs188414951	CSMD3	8:113699591	A	Intron	0.02223	0.04839	2.81 (1.72-4.60)	3.73 × 10-5
	216	rs1397811524	-	8:17876351	A	-	0.01983	0.04677	2.77 (1.70-4.51)	4.09 × 10-5
	217	rs61455552	-	8:99367635	C	-	0.05602	0.09355	2.26 (1.60-3.19)	4.20 × 10-6
	218	rs57492761	ADAMTSL1	9:18552995	C	Intron	0.01787	0.04032	3.51 (2.06-6.01)	4.31 × 10-6
	219	rs142708682	ADAMTSL1	9:18599876	T	Intron	0.01482	0.03871	3.93 (2.24-6.88)	1.68 × 10-6
	220	rs150584571	-	9:81588013	A	-	0.0085	0.03548	4.82 (2.48-9.39)	3.71 × 10-6
	221	rs4298559	-	9:83907613	C	-	0.09677	0.04839	0.43 (0.29-0.65)	4.52 × 10-5
	222	rs72741596	-	9:83909023	T	-	0.09634	0.04839	0.43 (0.29-0.65)	4.78 × 10-5
	223	rs4919641	-	10:104217503	T	-	0.1857	0.2548	1.57 (1.26-1.95)	4.94 × 10-5
	224	rs12240453	MFSD13A	10:104218850	A	Upstream	0.1585	0.2371	1.71 (1.36-2.14)	3.34 × 10-6
	225	rs7075281	MFSD13A	10:104220301	A	Upstream	0.3049	0.4129	1.62 (1.62-3.78)	9.20 × 10-7
	226	rs75174967	SUFU	10:104277093	A	Intron	0.1665	0.2387	1.64 (1.31-2.06)	1.51 × 10-5
	227	rs372253401	SUFU	10:104287255	GAT	Intron	0.1667	0.2403	1.65 (1.32-2.07)	1.02 × 10-5
	228	rs78621259	SUFU	10:104321424	C	Intron	0.3067	0.4	1.51 (1.24-1.83)	3.52 × 10-5
	229	rs79999977	SUFU	10:104325957	A	Intron	0.1687	0.2403	1.62 (1.30-2.03)	2.24 × 10-5
	230	rs11191353	SUFU	10:104382673	A	Intron	0.4141	0.4968	1.49 (1.24-1.81)	3.36 × 10-5
	231	rs2298277	SUFU	10:104390030	T	3' UTR	0.1687	0.2435	1.66 (1.33-2.08)	8.76 × 10-6
	232	rs1304256406	-	10:104397939	A	-	0.4165	0.4935	1.49 (1.24-1.81)	3.29 × 10-5
	233	rs3977756	-	10:104398582	A	-	0.4185	0.4935	1.48 (1.23-1.79)	4.67 × 10-5
	234	rs11191358	-	10:104399250	T	-	0.4178	0.4952	1.48 (1.23-1.79)	4.87 × 10-5
	235	rs79281792	-	10:104399670	C	-	0.1694	0.2403	1.64 (1.31-2.05)	1.77 × 10-5
	236	rs10883756	-	10:104400112	C	-	0.418	0.4935	1.49 (1.23-1.80)	3.86 × 10-5
	237	rs1192047115	-	10:104400364	A	-	0.418	0.4935	1.49 (1.23-1.80)	3.86 × 10-5
	238	rs7922780	-	10:104401203	A	-	0.4198	0.4919	1.49 (1.23-1.80)	3.76 × 10-5
	239	rs1469271280	TRIM8	10:104403085	GAA	Upstream	0.1779	0.25	1.63 (1.30-2.03)	1.72 × 10-5
	240	rs28408682	TRIM8	10:104403310	G	Upstream	0.4198	0.4919	1.49 (1.23-1.80)	3.76 × 10-5
	241	rs12241531	TRIM8	10:104407792	A	Intron	0.1783	0.25	1.62 (1.30-2.02)	2.09 × 10-5
	242	rs10883759	TRIM8, LOC105378460	10:104412049	A	Intron	0.3235	0.4274	1.59 (1.31-1.93)	2.31 × 10-6
	243	rs3977743	TRIM8, LOC105378460	10:104414183	A	Intron	0.3235	0.4274	1.59 (1.31-1.93)	2.31 × 10-6
	244	rs3977744	TRIM8, LOC105378460	10:104414184	T	Intron	0.3235	0.4274	1.59 (1.31-1.93)	2.31 × 10-6
	245	rs2286748	TRIM8, LOC105378460	10:104414709	A	Intron	0.3235	0.4274	1.59 (1.31-1.93)	2.31 × 10-6
	246	rs11191362	-	10:104419235	A	-	0.3241	0.4258	1.59 (1.31-1.93)	2.93 × 10-6
	247	rs3977746	-	10:104419492	C	-	0.3241	0.4274	1.59 (1.31-1.93)	2.45 × 10-6
	248	rs7072014	-	10:104420078	T	-	0.175	0.2468	1.62 (1.30-2.02)	2.21 × 10-5
	249	rs3977755	-	10:104420210	T	-	0.3241	0.4274	1.59 (1.31-1.93)	2.45 × 10-6
	250	rs10883762	-	10:104420516	C	-	0.3241	0.4274	1.59 (1.31-1.93)	2.45 × 10-6
	251	rs3977747	-	10:104421568	G	-	0.3241	0.4274	1.59 (1.31-1.93)	2.45 × 10-6
	252	rs3977748	-	10:104422348	T	-	0.3241	0.4274	1.59 (1.31-1.93)	2.45 × 10-6
	253	rs192667740	-	10:104426236	TTTCA	-	0.1724	0.2452	1.61 (1.29-2.01)	2.51 × 10-5
	254	rs10883763	-	10:104427825	A	-	0.1724	0.2452	1.61 (1.29-2.01)	2.51 × 10-5
	255	rs7077678	ARL3	10:104438565	C	Intron	0.4549	0.4565	1.49 (1.23-1.80)	3.70 × 10-5
	256	rs3781571	ARL3	10:104442457	T	Intron	0.3758	0.4661	1.49 (1.23-1.80)	4.35 × 10-5
	257	rs3740606	ARL3	10:104445368	A	Intron	0.3758	0.4661	1.49 (1.23-1.80)	4.35 × 10-5
	258	rs4556473	ARL3	10:104454700	T	Intron	0.4558	0.4565	1.48 (1.23-1.79)	4.74 × 10-5
	259	rs11191369	ARL3	10:104457456	G	Intron	0.4562	0.4565	1.48 (1.23-1.79)	4.70 × 10-5
	260	rs11191373	ARL3	10:104463676	G	Intron	0.456	0.4565	1.48 (1.22-1.78)	4.85 × 10-5
	261	rs11191377	ARL3, SFXN2	10:104472777	C	Intron, Upstream	0.3762	0.4661	1.48 (1.23-1.80)	4.94 × 10-5
	262	rs10786704	SFXN2, ARL3	10:104475010	T	Intron, Upstream	0.3762	0.4661	1.48 (1.23-1.80)	4.94 × 10-5
	263	rs1259145025	SFXN2	10:104476319	C	Intron	0.3716	0.4677	1.52 (1.26-1.84)	1.67 × 10-5
	264	rs10786705	SFXN2	10:104477705	A	Intron	0.3758	0.4661	1.49 (1.23-1.80)	4.88 × 10-5
	265	rs74557102	WBP1L	10:104505658	C	Intron	0.1757	0.25	1.60 (1.28-2.00)	3.20 × 10-5
	266	rs74233282	WBP1L	10:104511568	T	Intron	0.1759	0.2484	1.59 (1.28-1.99)	4.07 × 10-5
	267	rs78063569	-	10:130323736	G	-	0.02942	0.05645	2.56 (1.63-4.01)	4.07 × 10-5
	268	rs9943296	ZDHHC16	10:99209484	G	Intron	0.02267	0.05161	2.58 (1.64-4.07)	4.52 × 10-5
	269	rs1591527463	-	11:119706927	C	-	0.03509	0.07419	2.25 (1.53-3.31)	3.88 × 10-5
	270	rs552040	-	11:119712224	T	-	0.03531	0.07419	2.25 (1.53-3.31)	3.92 × 10-5
	271	rs78951297	-	11:119714120	A	-	0.03531	0.07419	2.24 (1.52-3.39)	4.42 × 10-5
	272	rs1316376275	GAS2	11:22804312	C	Intron	0.3147	0.3887	1.52 (1.25-1.86)	2.82 × 10-5
	273	rs563609974	KIAA1549L	11:33517638	C	Intron	0.009154	0.02097	4.90 (2.32-10.36)	3.19 × 10-5
	274	rs142092454	-	11:37530379	A	-	0.01177	0.02742	3.88 (2.02-7.44)	4.71 × 10-5
	275	rs1363947718	PRH1	12:11195222	C	Intron	0.1526	0.2194	1.64 (1.31-2.07)	2.12 × 10-5
	276	rs78948754	PA2G4, LOC105369782	12:56499715	T	Intron, Upstream	0.02507	0.05	2.95 (1.83-4.77)	9.84 × 10-6
	277	rs11504023	PA2G4	12:56505709	T	Intron	0.02507	0.05	2.95 (1.83-4.77)	9.84 × 10-6
	278	rs78441112	RPL41	12:56509229	C	Upstream	0.02507	0.05	2.95 (1.83-4.77)	9.84 × 10-6
	279	rs139404346	RPL41	12:56512095	A	Downstream	0.02507	0.05	2.95 (1.83-4.77)	9.84 × 10-6
	280	rs12298136	ZC3H10	12:56516770	G	3' UTR	0.02507	0.05	2.95 (1.83-4.77)	9.84 × 10-6
	281	rs79642227	ZC3H10	12:56516978	T	3' UTR	0.02507	0.05	2.95 (1.83-4.77)	9.84 × 10-6
	282	rs17118317	ZC3H10, ESYT1	12:56520375	C	3' UTR, Upstream	0.02507	0.05	2.95 (1.83-4.77)	9.84 × 10-6
	283	rs12309692	ESYT1	12:56522945	T	Intron	0.02507	0.05	2.95 (1.83-4.77)	9.84 × 10-6
	284	rs10747761	ESYT1	12:56523057	G	Intron	0.0255	0.05	2.89 (1.79-4.67)	1.33 × 10-5
	285	rs12296387	ESYT1	12:56523354	G	Intron	0.02507	0.05	2.95 (1.83-4.77)	9.84 × 10-6
	286	rs142653337	RNF41	12:56607017	T	Intron	0.0231	0.04516	2.95 (1.79-4.86)	2.07 × 10-5
	287	rs55737713	-	12:68237855	T	-	0.1999	0.2661	1.59 (1.28-1.98)	3.07 × 10-5
	288	rs116337656	NALCN	13:102068374	G	Intron	0.1656	0.2274	1.62 (1.29-2.04)	4.24 × 10-5
	289	rs60701727	-	13:102085454	A	-	0.1628	0.2194	1.64 (1.30-2.08)	3.58 × 10-5
	290	rs4772382	-	13:102087428	C	-	0.1626	0.2194	1.64 (1.30-2.08)	3.55 × 10-5
	291	rs1335595	-	13:102087577	T	-	0.1626	0.2194	1.64 (1.30-2.08)	3.55 × 10-5
	292	rs34716843	-	13:102090037	A	-	0.1624	0.2177	1.63 (1.29-2.07)	4.83 × 10-5
	293	rs78657061	-	13:102090219	A	-	0.1624	0.2177	1.63 (1.29-2.07)	4.83 × 10-5
	294	rs2485016	LINC00421	13:19921380	C	Downstream	0.05536	0.09677	2.07 (1.47-2.90)	2.96 × 10-5
	295	rs2485017	LINC00421	13:19921382	G	Downstream	0.05536	0.09677	2.07 (1.47-2.90)	2.96 × 10-5
	296	rs77460063	-	13:19927225	T	-	0.05166	0.09194	2.09 (1.48-2.96)	2.97 × 10-5
	297	rs76160870	-	13:19927226	G	-	0.05166	0.09194	2.09 (1.48-2.96)	2.97 × 10-5
	298	rs1249578278	-	13:19931213	ATTT	-	0.04599	0.08387	2.13 (1.48-3.07)	4.56 × 10-5
	299	rs150437300	MTUS2	13:29964008	A	Intron	0.4015	0.4903	1.48 (1.23-1.78)	2.87 × 10-5
	300	rs17074966	ALOX5AP	13:31322401	C	Intron	0.02659	0.06452	2.41 (1.59-3.64)	2.95 × 10-5
	301	rs140703776	-	14:100782225	T	-	0.01351	0.03065	3.80 (2.05-7.06)	2.34 × 10-5
	302	rs1326943199	EIF5	14:103801100	T	Intron	0.008282	0.02581	4.48 (2.21-9.10)	3.31 × 10-5
	303	rs28637857	FKBP3	14:45597638	T	Intron	0.1234	0.1871	1.67 (1.31-2.14)	4.65 × 10-5
	304	rs3783702	FKBP3	14:45598754	A	Intron	0.1214	0.1871	1.70 (1.33-2.17)	2.81 × 10-5
	305	rs3783700	FKBP3	14:45598870	C	Intron	0.1234	0.1871	1.67 (1.31-2.14)	4.65 × 10-5
	306	rs3825625	FANCM, FKBP3	14:45604404	T	Upstream	0.1297	0.1919	1.68 (1.32-2.15)	3.21 × 10-5
	307	rs8009193	FANCM, FKBP3	14:45604461	T	Upstream	0.1295	0.1919	1.69 (1.32-2.16)	2.95 × 10-5
	308	rs2033385	FANCM	14:45605818	T	Intron	0.1299	0.1919	1.68 (1.31-2.14)	3.52 × 10-5
	309	rs10138997	FANCM	14:45606287	T	Non-synonymous (S175F)	0.1299	0.1919	1.68 (1.31-2.14)	3.52 × 10-5
	310	rs73340655	FANCM	14:45607386	T	Intron	0.1299	0.1919	1.68 (1.31-2.14)	3.52 × 10-5
	311	rs73340659	FANCM	14:45607524	A	Intron	0.1299	0.1919	1.68 (1.31-2.14)	3.52 × 10-5
	312	rs28370281	FANCM	14:45608107	C	Intron	0.1299	0.1919	1.68 (1.31-2.14)	3.52 × 10-5
	313	rs78907363	FANCM	14:45609190	C	Intron	0.1299	0.1919	1.68 (1.31-2.14)	3.52 × 10-5
	314	rs8017844	FANCM	14:45609669	G	Intron	0.1299	0.1919	1.68 (1.31-2.14)	3.52 × 10-5
	315	rs112588324	FANCM	14:45611083	C	Intron	0.1299	0.1919	1.68 (1.31-2.14)	3.52 × 10-5
	316	rs117640296	FANCM	14:45611086	A	Intron	0.1299	0.1919	1.68 (1.31-2.14)	3.52 × 10-5
	317	rs7164058	HERC2	15:28418857	G	Intron	0.01286	0.02903	3.77 (2.02-7.06)	3.23 × 10-5
	318	rs2280950	ZNF205, ZNF205-AS1	16:3163138	A	Intron	0.04686	0.07903	2.21 (1.51-3.21)	3.76 × 10-5
	319	rs1250847841	LOC105371275	16:54906648	CA	Intron	0.2282	0.1516	0.57 (0.45-0.74)	1.18 × 10-5
	320	rs9932117	LOC105371275	16:54906895	C	Intron	0.2345	0.1548	0.57 (0.45-0.73)	8.51 × 10-6
	321	rs9940226	LOC105371275	16:54909984	G	Intron	0.2308	0.1548	0.59 (0.46-0.76)	3.20 × 10-5
	322	rs60974058	LOC105371275	16:54915282	A	Intron	0.2334	0.1548	0.58 (0.45-0.74)	1.32 × 10-5
	323	rs11150439	-	16:82140546	C	-	0.2522	0.3258	1.52 (1.24-1.86)	4.33 × 10-5
	324	rs9923501	-	16:82140561	C	-	0.2496	0.3242	1.55 (1.26-1.89)	2.31 × 10-5
	325	rs1465957542	-	16:87559828	A	-	0.08936	0.03871	0.37 (0.24-0.58)	1.05 × 10-5
	326	rs2139455	DPEP1	16:89707099	T	3' UTR	0.0109	0.0371	4.36 (2.37-7.99)	2.00 × 10-6
	327	rs58290281	DPEP1	16:89707783	T	3' UTR	0.01112	0.0371	4.28 (2.34-7.83)	2.32 × 10-6
	328	rs34656869	-	16:89709516	T	-	0.01112	0.0371	4.28 (2.34-7.83)	2.32 × 10-6
	329	rs112257423	CHMP1A	16:89715134	T	Intron	0.01112	0.0371	4.12 (2.25-7.53)	4.22 × 10-6
	330	rs11643471	CHMP1A	16:89717560	A	Intron	0.01112	0.03548	3.76 (2.05-6.89)	1.94 × 10-5
	331	rs112783727	CHMP1A	16:89719767	A	Intron	0.01112	0.03548	3.76 (2.05-6.89)	1.94 × 10-5
	332	rs59863025	SPATA33	16:89735072	A	Intron	0.01199	0.03548	3.52 (1.94-6.41)	3.69 × 10-5
	333	rs200842760	PIGL, CENPV	17:16248213	A	Intron	0.008936	0.03548	3.76 (2.05-6.90)	1.93 × 10-5
	334	rs189927602	-	17:37143148	A	-	0.01003	0.02581	4.29 (2.18-8.45)	2.43 × 10-5
	335	rs532629237	-	17:37144849	T	-	0.01003	0.02581	4.29 (2.18-8.45)	2.43 × 10-5
	336	rs138193636	MYO5B, SNHG22	18:47359010	T	Intron	0.008282	0.02258	4.77 (2.26-10.06)	3.97 × 10-5
	337	rs148506095	MYO5B	18:47398853	C	Intron	0.008718	0.02581	4.64 (2.26-9.53)	2.99 × 10-5
	338	rs201095845	-	18:9661259	A	-	0.03291	0.06613	2.58 (1.69-3.93)	1.05 × 10-5
	339	rs76424454	-	18:9664400	T	-	0.03248	0.06452	2.58 (1.68-3.95)	1.32 × 10-5
	340	rs75550132	-	18:9666703	A	-	0.03248	0.06452	2.58 (1.68-3.95)	1.32 × 10-5
	341	rs768034677	ZNF728	19:23159646	A	Non-synonymous (L165V)	0.01112	0.03065	3.65 (1.97-6.79)	4.24× 10-5
	342	rs549051169	ZNF730	19:23287633	G	Intron	0.01068	0.03065	3.78 (2.02-7.07)	3.03 × 10-5
	343	rs146022575	-	19:23390489	T	-	0.009808	0.03065	3.03 (1.82-5.06)	2.18 × 10-5
	344	rs201360267	-	19:23808594	T	-	0.01286	0.0371	3.81 (2.15-6.76)	4.96 × 10-6
	345	rs142626442	-	19:24020632	G	-	0.01221	0.03387	3.59 (1.98-6.52)	2.53 × 10-5
	346	rs142866132	-	19:24038724	A	-	0.01264	0.03548	3.56 (1.98-6.38)	2.09 × 10-5
	347	rs147947228	-	19:24039044	A	-	0.01264	0.03548	3.56 (1.98-6.38)	2.09 × 10-5
	348	rs79845946	ZNF383	19:37738532	A	3' UTR	0.3618	0.2726	0.64 (0.52-0.79)	2.97 × 10-5
	349	rs4803001	ZNF28	19:53314092	T	Intron	0.2437	0.3097	1.55 (1.26-1.90)	3.30 × 10-5
	350	rs2236162	CEP250	20:34101047	C	Intron	0.06125	0.1161	1.93 (1.41-2.63)	3.50 × 10-5
	351	rs2276254	COL6A1	21:47417415	C	Intron	0.2576	0.3435	1.54 (1.26-1.88)	2.42 × 10-5
	352	rs183430581	-	22:19570661	T	-	0.0109	0.02903	2.52 (1.62-3.94)	4.68 × 10-5
	SNP, single nucleotide polymorphism; Chr, chromosome; MAF, minor allele frequency; OR, odds ratio; CI, confidence interval. Odds ratios were calculated after adjusting for age.

## Sheet: Table S2
	Table S2. Results of an association analysis between SNPs in the PRPF39, FKBP3 and FANCM genes and hypertensive kidney disease and hypertensive nephropathy-related traits.
	Nearest gene	SNP	Minor allele	MAF	Function	HKD			eGFR			Creatinine			BUN			SBP			DBP
						OR (95%CI)	p-value		β ± S.E	p-value		β ± S.E	p-value		β ± S.E	p-value		β ± S.E	p-value		β ± S.E	p-value
	PRPF39	rs79911256	T	0.1839	Intron	1.69 (1.35-2.11)	5.50 × 10-6		-0.809 ± 0.209	1.07 × 10-4		0.0083 ± 0.0020	2.42 × 10-5		0.063 ± 0.049	0.2034		0.282 ± 0.191	0.1383		0.111 ± 0.130	0.3908
	PRPF39	rs17115809	G	0.1839	Intron	1.69 (1.35-2.11)	5.57 × 10-6		-0.802 ± 0.209	1.22 × 10-4		0.0082 ± 0.0020	2.75 × 10-5		0.063 ± 0.049	0.2025		0.285 ± 0.190	0.134		0.111 ± 0.130	0.3913
	PRPF39	rs78481117	G	0.1839	Intron	1.69 (1.35-2.11)	5.50 × 10-6		-0.809 ± 0.209	1.07 × 10-4		0.0083 ± 0.0020	2.42 × 10-5		0.063 ± 0.049	0.2034		0.282 ± 0.191	0.1383		0.111 ± 0.130	0.3908
	PRPF39	rs1594721484	GT	0.1855	Intron	1.64 (1.31-2.06)	1.55 × 10-5		-0.853 ± 0.207	3.68 × 10-5		0.0086 ± 0.0019	9.16 × 10-6		0.065 ± 0.049	0.1829		0.219 ± 0.189	0.2451		0.086 ± 0.129	0.5023
	PRPF39	rs58826926	G	0.1839	Intron	1.69 (1.35-2.11)	5.57 × 10-6		-0.802 ± 0.209	1.22 × 10-4		0.0082 ± 0.0020	2.75 × 10-5		0.063 ± 0.049	0.2025		0.285 ± 0.190	0.134		0.111 ± 0.130	0.3913
	PRPF39	rs73349842	G	0.1839	Intron	1.69 (1.35-2.11)	5.50 × 10-6		-0.802 ± 0.209	1.24 × 10-4		0.0082 ± 0.0020	2.78 × 10-5		0.062 ± 0.049	0.2095		0.284 ± 0.191	0.1355		0.113 ± 0.130	0.3827
	PRPF39	rs79059197	T	0.1839	Intron	1.67 (1.34-2.09)	7.32 × 10-6		-0.797 ± 0.209	1.32 × 10-4		0.0082 ± 0.0020	2.93 × 10-5		0.060 ± 0.049	0.2235		0.263 ± 0.190	0.1667		0.105 ± 0.130	0.4183
	PRPF39	rs10143806	A	0.1839	Intron	1.68 (1.34-2.11)	6.20 × 10-6		-0.809 ± 0.209	1.08 × 10-4		0.0082 ± 0.0020	2.47 × 10-5		0.067 ± 0.049	0.1706		0.287 ± 0.190	0.1314		0.110 ± 0.130	0.3986
	PRPF39	rs57003561	C	0.1839	Intron	1.69 (1.35-2.11)	5.57 × 10-6		-0.802 ± 0.209	1.22 × 10-4		0.0082 ± 0.0020	2.75 × 10-5		0.063 ± 0.049	0.2025		0.285 ± 0.190	0.134		0.111 ± 0.130	0.3913
	PRPF39	rs192174790	A	0.009677	Intron	1.30 (0.65-2.59)	0.4624		0.103 ± 0.588	0.8612		-0.0018 ± 0.0055	0.743		0.341 ± 0.139	0.01385		0.511 ± 0.536	0.3401		0.724 ± 0.365	0.04733
	PRPF39	rs73349853	T	0.1839	Intron	1.69 (1.35-2.11)	5.50 × 10-6		-0.802 ± 0.209	1.24 × 10-4		0.0082 ± 0.0020	2.78 × 10-5		0.062 ± 0.049	0.2095		0.284 ± 0.191	0.1355		0.113 ± 0.130	0.3827
	PRPF39	rs17115811	A	0.1839	Intron	1.69 (1.35-2.11)	5.57 × 10-6		-0.802 ± 0.209	1.22 × 10-4		0.0082 ± 0.0020	2.75 × 10-5		0.063 ± 0.049	0.2025		0.285 ± 0.190	0.134		0.111 ± 0.130	0.3913
	PRPF39	rs73349857	T	0.1839	Intron	1.69 (1.35-2.11)	5.57 × 10-6		-0.802 ± 0.209	1.22 × 10-4		0.0082 ± 0.0020	2.75 × 10-5		0.063 ± 0.049	0.2025		0.285 ± 0.190	0.134		0.111 ± 0.130	0.3913
	PRPF39	rs866010640	AT	0.1903	Intron	1.57 (1.26-1.96)	5.44 × 10-5		-0.728 ± 0.204	3.58 × 10-4		0.0074 ± 0.0019	1.10 × 10-4		0.074 ± 0.048	0.1244		0.245 ± 0.186	0.1873		0.125 ± 0.127	0.323
	PRPF39	rs1311177170	CT	0.2048	Intron	1.65 (1.33-2.05)	5.36 × 10-6		-0.700 ± 0.198	4.15 × 10-4		0.0070 ± 0.0019	1.80 × 10-4		0.055 ± 0.047	0.2372		0.242 ± 0.181	0.1807		0.114 ± 0.123	0.353
	PRPF39	rs117107185	A	0.1839	Intron	1.69 (1.35-2.11)	5.50 × 10-6		-0.804 ± 0.209	1.20 × 10-4		0.0082 ± 0.0020	2.63 × 10-5		0.061 ± 0.049	0.2149		0.284 ± 0.191	0.1363		0.116 ± 0.130	0.3724
	PRPF39	rs73349858	C	0.1839	Intron	1.69 (1.35-2.11)	5.50 × 10-6		-0.796 ± 0.209	1.38 × 10-4		0.0082 ± 0.0020	3.01 × 10-5		0.060 ± 0.049	0.2212		0.286 ± 0.191	0.1336		0.118 ± 0.130	0.3645
	PRPF39	rs74244132	G	0.1839	Intron	1.69 (1.35-2.11)	5.50 × 10-6		-0.796 ± 0.209	1.38 × 10-4		0.0082 ± 0.0020	3.01 × 10-5		0.060 ± 0.049	0.2212		0.286 ± 0.191	0.1336		0.118 ± 0.130	0.3645
	PRPF39	rs117813946	C	0.04516	Intron	1.58 (1.06-2.33)	0.02332		-0.726 ± 0.358	0.04237		0.0061 ± 0.0034	0.06906		0.090 ± 0.084	0.2866		0.619 ± 0.326	0.05774		0.356 ± 0.222	0.1092
	PRPF39	rs74578502	C	0.1839	Intron	1.62 (1.30-2.03)	2.38 × 10-5		-0.786 ± 0.206	1.38 × 10-4		0.0081 ± 0.0019	2.97 × 10-5		0.067 ± 0.049	0.1667		0.322 ± 0.188	0.08698		0.106 ± 0.128	0.4068
	PRPF39	rs7152024	T	0.2403	Intron	1.05 (0.86-1.29)	0.6185		0.164 ± 0.179	0.3609		-0.0014 ± 0.0017	0.4119		0.014 ± 0.042	0.7339		-0.154 ± 0.163	0.347		-0.114 ± 0.111	0.307
	PRPF39	rs141270039	C	0.01935	Intron	1.07 (0.59-1.96)	0.8209		-0.432 ± 0.561	0.4409		0.0014 ± 0.0053	0.7952		0.015 ± 0.132	0.9105		0.095 ± 0.511	0.8524		-0.063 ± 0.348	0.8561
	PRPF39	rs1456355690	CTT	0.1839	Intron	1.62 (1.30-2.03)	2.38 × 10-5		-0.788 ± 0.206	1.31 × 10-4		0.0081 ± 0.0019	2.67 × 10-5		0.067 ± 0.049	0.1686		0.316 ± 0.188	0.09269		0.104 ± 0.128	0.4149
	PRPF39	rs61155826	T	0.1839	Intron	1.62 (1.30-2.03)	2.38 × 10-5		-0.788 ± 0.206	1.31 × 10-4		0.0081 ± 0.0019	2.67 × 10-5		0.067 ± 0.049	0.1686		0.316 ± 0.188	0.09269		0.104 ± 0.128	0.4149
	PRPF39	rs907241895	C	0.01613	Intron	1.15 (0.58-2.26)	0.6927		-0.033 ± 0.577	0.9549		0.0026 ± 0.0054	0.6296		0.156 ± 0.136	0.2501		0.142 ± 0.526	0.787		-0.232 ± 0.359	0.5174
	PRPF39	rs57602646	C	0.1839	Intron	1.62 (1.30-2.03)	2.38 × 10-5		-0.788 ± 0.206	1.31 × 10-4		0.0081 ± 0.0019	2.67 × 10-5		0.067 ± 0.049	0.1686		0.316 ± 0.188	0.09269		0.104 ± 0.128	0.4149
	PRPF39	rs141661140	G	0.03387	Intron	1.84 (1.12-3.02)	0.01591		-1.229 ± 0.469	0.008728		0.0114 ± 0.0044	0.00976		-0.018 ± 0.111	0.8734		0.754 ± 0.427	0.07769		0.217 ± 0.291	0.4569
	PRPF39	rs3825628	G	0.1871	Intron	1.65 (1.32-2.06)	1.26 × 10-5		-0.754 ± 0.205	2.39 × 10-4		0.0078 ± 0.0019	5.27 × 10-5		0.063 ± 0.048	0.1933		0.354 ± 0.187	0.05886		0.097 ± 0.128	0.4449
	PRPF39	rs3825627	C	0.1871	Intron	1.64 (1.32-2.06)	1.28 × 10-5		-0.757 ± 0.205	2.27 × 10-4		0.0078 ± 0.0019	5.00 × 10-5		0.064 ± 0.048	0.1877		0.358 ± 0.187	0.05595		0.098 ± 0.128	0.4439
	PRPF39	rs72474138	T	0.1839	Intron	1.62 (1.30-2.03)	2.38 × 10-5		-0.783 ± 0.206	1.45 × 10-4		0.0081 ± 0.0019	2.97 × 10-5		0.067 ± 0.049	0.1682		0.323 ± 0.188	0.08614		0.107 ± 0.128	0.4051
	PRPF39	rs73349868	A	0.1839	Intron	1.62 (1.30-2.03)	2.38 × 10-5		-0.783 ± 0.206	1.45 × 10-4		0.0081 ± 0.0019	2.97 × 10-5		0.067 ± 0.049	0.1682		0.323 ± 0.188	0.08614		0.107 ± 0.128	0.4051
	PRPF39	rs111719279	T	0.1855	Intron	1.64 (1.31-2.05)	1.45 × 10-5		-0.753 ± 0.205	2.38 × 10-4		0.0079 ± 0.0019	4.06 × 10-5		0.056 ± 0.048	0.2478		0.348 ± 0.187	0.06285		0.126 ± 0.128	0.3226
	PRPF39	rs73340611	A	0.1839	Intron	1.62 (1.30-2.03)	2.38 × 10-5		-0.783 ± 0.206	1.45 × 10-4		0.0081 ± 0.0019	2.97 × 10-5		0.067 ± 0.049	0.1682		0.323 ± 0.188	0.08614		0.107 ± 0.128	0.4051
	PRPF39	rs11847336	G	0.1839	Intron	1.66 (1.32-2.07)	1.15 × 10-5		-0.778 ± 0.207	1.67 × 10-4		0.0081 ± 0.0019	3.18 × 10-5		0.072 ± 0.049	0.1378		0.313 ± 0.189	0.09696		0.108 ± 0.128	0.3993
	PRPF39	rs1438923848	T	0.1839	Intron	1.66 (1.32-2.07)	1.13 × 10-5		-0.778 ± 0.207	1.69 × 10-4		0.0081 ± 0.0019	3.20 × 10-5		0.071 ± 0.049	0.143		0.312 ± 0.189	0.09817		0.110 ± 0.129	0.3907
	PRPF39	rs59353994	G	0.1871	Intron	1.68 (1.34-2.10)	5.89 × 10-6		-0.742 ± 0.206	3.16 × 10-4		0.0077 ± 0.0019	6.59 × 10-5		0.066 ± 0.049	0.172		0.351 ± 0.188	0.06201		0.103 ± 0.128	0.4219
	PRPF39	rs74700214	C	0.07903	Intron	1.06 (0.77-1.47)	0.7144		-0.030 ± 0.287	0.9167		0.0005 ± 0.0027	0.8408		0.029 ± 0.068	0.6641		-0.059 ± 0.261	0.8201		-0.174 ± 0.178	0.3281
	PRPF39	rs73340622	G	0.1871	Intron	1.67 (1.33-2.09)	7.29 × 10-6		-0.731 ± 0.205	3.77 × 10-4		0.0076 ± 0.0019	8.05 × 10-5		0.067 ± 0.048	0.1682		0.322 ± 0.187	0.08536		0.092 ± 0.128	0.4729
	PRPF39	rs73340626	C	0.1871	Intron	1.68 (1.34-2.10)	5.89 × 10-6		-0.749 ± 0.206	2.78 × 10-4		0.0078 ± 0.0019	5.68 × 10-5		0.067 ± 0.049	0.1654		0.343 ± 0.188	0.0676		0.101 ± 0.128	0.4299
	PRPF39	rs1158661725	C	0.2065	3' UTR	1.54 (1.24-1.90)	8.66 × 10-5		-0.677 ± 0.195	5.10 × 10-4		0.0073 ± 0.0018	6.68 × 10-5		0.057 ± 0.046	0.2127		0.164 ± 0.178	0.3573		-0.022 ± 0.121	0.8533
	FKBP3	rs2016737	T	0.1871	Intron	1.68 (1.34-2.10)	5.97 × 10-6		-0.749 ± 0.206	2.74 × 10-4		0.0078 ± 0.0019	5.63 × 10-5		0.068 ± 0.049	0.1596		0.344 ± 0.188	0.06672		0.099 ± 0.128	0.439
	FKBP3	rs2016738	G	0.1871	Intron	1.67 (1.33-2.09)	7.78 × 10-6		-0.765 ± 0.206	2.06 × 10-4		0.0079 ± 0.0019	4.30 × 10-5		0.066 ± 0.049	0.175		0.338 ± 0.188	0.07202		0.105 ± 0.128	0.4143
	FKBP3	rs140693184	A	0.1097	Intron	1.11 (0.83-1.47)	0.4831		0.015 ± 0.255	0.9529		-0.0005 ± 0.0024	0.8317		0.017 ± 0.060	0.776		-0.170 ± 0.232	0.4631		-0.143 ± 0.158	0.3646
	FKBP3	rs8022499	T	0.1887	Intron	1.67 (1.34-2.09)	6.52 × 10-6		-0.623 ± 0.203	2.16 × 10-3		0.0067 ± 0.0019	3.94 × 10-4		0.063 ± 0.048	0.185		0.347 ± 0.185	0.06069		0.092 ± 0.126	0.4663
	FKBP3	rs187826977	T	0.02742	Intron	2.62 (1.51-4.53)	6.06 × 10-4		-1.717 ± 0.570	2.59 × 10-3		0.0159 ± 0.0054	2.89 × 10-3		-0.063 ± 0.135	0.6415		0.640 ± 0.520	0.2181		0.260 ± 0.354	0.463
	FKBP3	rs111329832	C	0.1871	Intron	1.68 (1.34-2.10)	5.89 × 10-6		-0.749 ± 0.206	2.78 × 10-4		0.0078 ± 0.0019	5.68 × 10-5		0.067 ± 0.049	0.1654		0.343 ± 0.188	0.0676		0.101 ± 0.128	0.4299
	FKBP3	rs76410513	C	0.1871	Intron	1.68 (1.34-2.10)	6.25 × 10-6		-0.758 ± 0.206	2.30 × 10-4		0.0078 ± 0.0019	4.87 × 10-5		0.068 ± 0.049	0.1642		0.341 ± 0.188	0.06898		0.099 ± 0.128	0.4367
	FKBP3	rs117713517	G	0.07903	Intron	1.03 (0.75-1.42)	0.8518		0.126 ± 0.282	0.6557		-0.0012 ± 0.0026	0.6494		0.001 ± 0.066	0.9879		-0.154 ± 0.257	0.5498		-0.219 ± 0.175	0.2113
	FKBP3	rs1296341510	AAAG	0.4984	Intron	1.36 (1.15-1.62)	4.06 × 10-4		-0.217 ± 0.148	0.144		0.0026 ± 0.0014	0.065		0.042 ± 0.035	0.2247		0.053 ± 0.135	0.6958		0.011 ± 0.092	0.9074
	FKBP3	rs1408960248	T	0.2435	Intron	1.34 (1.10-1.65)	4.13 × 10-3		-0.462 ± 0.177	8.97 × 10-3		0.0046 ± 0.0017	5.52 × 10-3		0.045 ± 0.042	0.2812		0.017 ± 0.161	0.917		-0.037 ± 0.110	0.7381
	FKBP3	rs112915930	C	0.1968	Intron	1.60 (1.29-1.99)	2.47 × 10-5		-0.671 ± 0.198	7.13 × 10-4		0.0068 ± 0.0019	2.53 × 10-4		0.060 ± 0.047	0.2021		0.288 ± 0.181	0.1109		0.104 ± 0.123	0.3973
	FKBP3	rs140858173	C	0.008065	Intron	1.27 (0.62-2.63)	0.5165		0.124 ± 0.611	0.8396		-0.0011 ± 0.0057	0.8519		0.344 ± 0.144	0.01712		0.520 ± 0.558	0.3506		0.783 ± 0.380	0.03932
	FKBP3	rs75451707	A	0.1919	Intron	1.66 (1.33-2.07)	7.22 × 10-6		-0.741 ± 0.204	2.77 × 10-4		0.0073 ± 0.0019	1.25 × 10-4		0.053 ± 0.048	0.2677		0.180 ± 0.186	0.3318		0.119 ± 0.127	0.3468
	FKBP3	rs186276029	C	0.01774	Intron	0.66 (0.34-1.28)	0.2194		1.914 ± 0.539	3.84 × 10-4		-0.0156 ± 0.0050	0.001914		-0.134 ± 0.128	0.2922		-0.378 ± 0.491	0.4413		-0.172 ± 0.335	0.6069
	FKBP3	rs1333432021	A	0.02097	Intron	1.81 (0.96-3.42)	0.06715		-1.276 ± 0.584	0.02902		0.0112 ± 0.0055	0.0419		0.073 ± 0.138	0.5944		0.755 ± 0.533	0.1567		0.503 ± 0.363	0.166
	FKBP3	rs1543448	T	0.25	Intron	1.08 (0.88-1.33)	0.4414		0.108 ± 0.178	0.5437		-0.0010 ± 0.0017	0.548		0.037 ± 0.042	0.38		-0.229 ± 0.162	0.1576		-0.134 ± 0.110	0.2267
	FKBP3	rs1387741867	G	0.05161	Intron	1.87 (1.23-2.83)	3.17 × 10-3		-1.122 ± 0.398	4.78 × 10-3		0.0106 ± 0.0037	4.34 × 10-3		0.188 ± 0.094	0.0445		0.260 ± 0.362	0.4732		0.248 ± 0.247	0.3154
	FKBP3	rs144152781	G	0.05161	Intron	1.87 (1.23-2.83)	3.17 × 10-3		-1.122 ± 0.398	4.78 × 10-3		0.0106 ± 0.0037	4.34 × 10-3		0.188 ± 0.094	0.0445		0.260 ± 0.362	0.4732		0.248 ± 0.247	0.3154
	FKBP3	rs567117972	G	0.05161	Intron	1.87 (1.23-2.83)	3.17 × 10-3		-1.122 ± 0.398	4.78 × 10-3		0.0106 ± 0.0037	4.34 × 10-3		0.188 ± 0.094	0.0445		0.260 ± 0.362	0.4732		0.248 ± 0.247	0.3154
	FKBP3	rs146475307	T	0.05161	Intron	1.87 (1.23-2.83)	3.17 × 10-3		-1.122 ± 0.398	4.78 × 10-3		0.0106 ± 0.0037	4.34 × 10-3		0.188 ± 0.094	0.0445		0.260 ± 0.362	0.4732		0.248 ± 0.247	0.3154
	FKBP3	rs28637857	T	0.1871	Intron	1.74 (1.39-2.18)	1.25 × 10-6		-0.768 ± 0.209	2.32 × 10-4		0.0079 ± 0.0020	4.92 × 10-5		0.062 ± 0.049	0.208		0.304 ± 0.190	0.1101		0.106 ± 0.130	0.4115
	FKBP3	rs3783702	A	0.1871	Intron	1.77 (1.41-2.21)	7.03 × 10-7		-0.815 ± 0.209	9.76 × 10-5		0.0084 ± 0.0020	1.88 × 10-5		0.058 ± 0.049	0.2377		0.300 ± 0.191	0.1158		0.098 ± 0.130	0.4528
	FKBP3	rs3783700	C	0.1871	Intron	1.74 (1.39-2.18)	1.23 × 10-6		-0.775 ± 0.209	2.05 × 10-4		0.0080 ± 0.0020	4.34 × 10-5		0.062 ± 0.049	0.2089		0.301 ± 0.190	0.1138		0.107 ± 0.130	0.411
	FKBP3	rs1360329178	C	0.01129	Intron	0.64 (0.28-1.50)	0.306		1.875 ± 0.714	0.008603		-0.0138 ± 0.0067	0.03804		0.144 ± 0.169	0.3949		-0.372 ± 0.650	0.5678		-0.032 ± 0.443	0.9421
	FANCM, FKBP3	rs3825625	T	0.1919	Upstream	1.73 (1.39-2.17)	1.35 × 10-6		-0.771 ± 0.206	1.77 × 10-4		0.0079 ± 0.0019	4.26 × 10-5		0.049 ± 0.048	0.3107		0.295 ± 0.188	0.1162		0.102 ± 0.128	0.4266
	FANCM, FKBP3	rs8009193	T	0.1919	Upstream	1.74 (1.39-2.18)	1.23 × 10-6		-0.775 ± 0.206	1.66 × 10-4		0.0079 ± 0.0019	4.20 × 10-5		0.049 ± 0.049	0.3162		0.300 ± 0.188	0.11		0.105 ± 0.128	0.4097
	FANCM	rs2033385	T	0.1919	Intron	1.73 (1.38-2.16)	1.48 × 10-6		-0.767 ± 0.206	1.90 × 10-4		0.0078 ± 0.0019	4.62 × 10-5		0.049 ± 0.048	0.3146		0.294 ± 0.188	0.1175		0.099 ± 0.128	0.4381
	FANCM	rs10138997	T	0.1919	Non-synonymous (S175F)	1.73 (1.38-2.16)	1.48 × 10-6		-0.770 ± 0.206	1.81 × 10-4		0.0079 ± 0.0019	4.26 × 10-5		0.050 ± 0.048	0.3035		0.304 ± 0.187	0.1053		0.105 ± 0.128	0.4108
	FANCM	rs73340655	T	0.1919	Intron	1.73 (1.39-2.16)	1.46 × 10-6		-0.766 ± 0.206	1.97 × 10-4		0.0078 ± 0.0019	4.80 × 10-5		0.050 ± 0.048	0.3053		0.294 ± 0.188	0.1165		0.102 ± 0.128	0.4252
	FANCM	rs73340659	A	0.1919	Intron	1.73 (1.38-2.16)	1.48 × 10-6		-0.766 ± 0.206	1.94 × 10-4		0.0078 ± 0.0019	4.76 × 10-5		0.051 ± 0.048	0.2962		0.295 ± 0.187	0.1151		0.100 ± 0.128	0.4341
	FANCM	rs28370281	C	0.1919	Intron	1.73 (1.38-2.16)	1.48 × 10-6		-0.766 ± 0.206	1.94 × 10-4		0.0078 ± 0.0019	4.76 × 10-5		0.051 ± 0.048	0.2962		0.295 ± 0.187	0.1151		0.100 ± 0.128	0.4341
	FANCM	rs78907363	C	0.1919	Intron	1.73 (1.38-2.16)	1.48 × 10-6		-0.766 ± 0.206	1.94 × 10-4		0.0078 ± 0.0019	4.76 × 10-5		0.051 ± 0.048	0.2962		0.295 ± 0.187	0.1151		0.100 ± 0.128	0.4341
	FANCM	rs189875227	A	0.02097	Intron	0.75 (0.43-1.31)	0.3152		-0.036 ± 0.440	0.9345		0.0019 ± 0.0041	0.6459		0.019 ± 0.104	0.8552		-0.028 ± 0.401	0.9444		-0.176 ± 0.273	0.5192
	FANCM	rs8017844	G	0.1919	Intron	1.73 (1.38-2.16)	1.48 × 10-6		-0.766 ± 0.206	1.94 × 10-4		0.0078 ± 0.0019	4.76 × 10-5		0.051 ± 0.048	0.2962		0.295 ± 0.187	0.1151		0.100 ± 0.128	0.4341
	FANCM	rs1254055944	TCCTCCC	0.1419	Intron	1.79 (1.40-2.30)	4.51 × 10-6		-0.745 ± 0.237	0.001674		0.0074 ± 0.0022	8.11 × 10-4		0.106 ± 0.056	0.059		0.201 ± 0.216	0.3522		0.143 ± 0.147	0.332
	FANCM	rs112588324	C	0.1919	Intron	1.73 (1.38-2.16)	1.48 × 10-6		-0.766 ± 0.206	1.94 × 10-4		0.0078 ± 0.0019	4.76 × 10-5		0.051 ± 0.048	0.2962		0.295 ± 0.187	0.1151		0.100 ± 0.128	0.4341
	FANCM	rs117640296	A	0.1919	Intron	1.73 (1.39-2.16)	1.46 × 10-6		-0.773 ± 0.206	1.71 × 10-4		0.0079 ± 0.0019	4.21 × 10-5		0.051 ± 0.049	0.2974		0.293 ± 0.188	0.1189		0.100 ± 0.128	0.4337
	FANCM	rs10130368	C	0.1919	Intron	1.67 (1.34-2.09)	5.24 × 10-6		-0.722 ± 0.206	4.41 × 10-4		0.0075 ± 0.0019	1.01 × 10-4		0.051 ± 0.048	0.2934		0.271 ± 0.187	0.1488		0.068 ± 0.128	0.5961
	FANCM	rs10130377	G	0.1919	Intron	1.67 (1.34-2.09)	5.24 × 10-6		-0.726 ± 0.205	4.14 × 10-4		0.0075 ± 0.0019	9.40 × 10-5		0.055 ± 0.048	0.2531		0.275 ± 0.187	0.1429		0.071 ± 0.128	0.5782
	FANCM	rs10141474	A	0.1919	Intron	1.68 (1.35-2.09)	4.59 × 10-6		-0.727 ± 0.206	4.04 × 10-4		0.0075 ± 0.0019	9.22 × 10-5		0.055 ± 0.048	0.2551		0.273 ± 0.187	0.1457		0.067 ± 0.128	0.5981
	FANCM	rs1322519988	C	0.2226	Intron	1.59 (1.30-1.96)	1.03 × 10-5		-0.552 ± 0.192	0.004043		0.0062 ± 0.0018	6.02 × 10-4		0.045 ± 0.045	0.3158		0.311 ± 0.175	0.07574		0.057 ± 0.119	0.6329
	FANCM	rs138900177	T	0.03065	Intron	0.95 (0.55-1.62)	0.8471		-0.695 ± 0.479	0.1466		0.0032 ± 0.0045	0.4754		0.097 ± 0.113	0.3899		-0.068 ± 0.437	0.8757		-0.038 ± 0.297	0.8974
	FANCM	rs226977	T	0.1952	Intron	1.63 (1.31-2.03)	1.34 × 10-5		-0.729 ± 0.202	3.13 × 10-4		0.0075 ± 0.0019	7.40 × 10-5		0.050 ± 0.048	0.2917		0.303 ± 0.185	0.1012		0.059 ± 0.126	0.6413
	FANCM	rs111738058	T	0.1806	Intron	1.62 (1.30-2.03)	2.42 × 10-5		-0.708 ± 0.209	7.03 × 10-4		0.0070 ± 0.0020	3.28 × 10-4		0.058 ± 0.049	0.2361		0.272 ± 0.190	0.1528		0.063 ± 0.130	0.6273
	FANCM	rs190705862	A	0.08065	Intron	1.02 (0.75-1.39)	0.9197		-0.280 ± 0.256	0.2744		0.0007 ± 0.0024	0.7617		0.080 ± 0.060	0.1865		0.087 ± 0.233	0.7093		0.109 ± 0.159	0.4934
	FANCM	rs1594762803	GGCA	0.1742	Intron	1.62 (1.29-2.03)	3.38 × 10-5		-0.682 ± 0.211	0.001242		0.0068 ± 0.0020	5.37 × 10-4		0.054 ± 0.050	0.2745		0.238 ± 0.193	0.216		0.046 ± 0.131	0.7249
	FANCM	rs75377328	G	0.1806	Intron	1.62 (1.29-2.03)	2.64 × 10-5		-0.708 ± 0.209	6.93 × 10-4		0.0070 ± 0.0020	3.16 × 10-4		0.061 ± 0.049	0.2139		0.272 ± 0.190	0.1521		0.063 ± 0.130	0.6258
	FANCM	rs10143508	C	0.2	Intron	1.46 (1.18-1.80)	5.13 × 10-4		-0.628 ± 0.194	0.001193		0.0065 ± 0.0018	3.29 × 10-4		0.050 ± 0.046	0.2749		0.277 ± 0.177	0.1162		0.040 ± 0.120	0.7414
	FANCM	rs4906564	T	0.1806	Intron	1.62 (1.29-2.03)	2.64 × 10-5		-0.699 ± 0.209	8.13 × 10-4		0.0070 ± 0.0020	3.62 × 10-4		0.061 ± 0.049	0.2179		0.262 ± 0.190	0.1686		0.054 ± 0.130	0.6781
	FANCM	rs112426820	C	0.1258	Intron	1.60 (1.24-2.07)	3.42 × 10-4		-0.541 ± 0.242	0.02523		0.0059 ± 0.0023	0.008992		0.073 ± 0.057	0.2003		0.116 ± 0.220	0.5988		0.024 ± 0.150	0.8727
	FANCM	rs138835899	G	0.01613	Intron	0.95 (0.48-1.88)	0.8859		0.247 ± 0.592	0.676		-0.0038 ± 0.0055	0.4987		0.302 ± 0.139	0.0302		-0.451 ± 0.540	0.4038		-0.240 ± 0.368	0.5136
	FANCM	rs76518554	C	0.02097	Intron	1.30 (0.71-2.39)	0.3918		-0.290 ± 0.487	0.5522		0.0023 ± 0.0046	0.6106		0.264 ± 0.115	0.02143		0.718 ± 0.444	0.1058		0.306 ± 0.303	0.312
	FANCM	rs77142566	T	0.1806	Intron	1.62 (1.29-2.03)	2.64 × 10-5		-0.699 ± 0.209	8.17 × 10-4		0.0070 ± 0.0020	3.61 × 10-4		0.061 ± 0.049	0.2159		0.263 ± 0.190	0.1664		0.055 ± 0.130	0.6734
	FANCM	rs1431050	G	0.1806	Intron	1.62 (1.29-2.03)	2.64 × 10-5		-0.699 ± 0.209	8.17 × 10-4		0.0070 ± 0.0020	3.61 × 10-4		0.061 ± 0.049	0.2159		0.263 ± 0.190	0.1664		0.055 ± 0.130	0.6734
	FANCM	rs140998495	A	0.01935	Intron	0.75 (0.42-1.32)	0.3193		-0.124 ± 0.438	0.7775		0.0026 ± 0.0041	0.5243		-0.015 ± 0.103	0.8824		0.225 ± 0.400	0.5729		-0.053 ± 0.272	0.8467
	FANCM	rs78571751	T	0.1806	Intron	1.62 (1.29-2.03)	2.64 × 10-5		-0.699 ± 0.209	8.17 × 10-4		0.0070 ± 0.0020	3.61 × 10-4		0.061 ± 0.049	0.2159		0.263 ± 0.190	0.1664		0.055 ± 0.130	0.6734
	FANCM	rs79199322	C	0.1806	Intron	1.62 (1.29-2.03)	2.64 × 10-5		-0.699 ± 0.209	8.17 × 10-4		0.0070 ± 0.0020	3.61 × 10-4		0.061 ± 0.049	0.2159		0.263 ± 0.190	0.1664		0.055 ± 0.130	0.6734
	FANCM	rs10142759	C	0.2	Intron	1.46 (1.18-1.80)	5.13 × 10-4		-0.622 ± 0.194	0.001325		0.0065 ± 0.0018	3.56 × 10-4		0.050 ± 0.046	0.2767		0.280 ± 0.177	0.1134		0.042 ± 0.120	0.7249
	FANCM	rs7148613	G	0.2	Intron	1.46 (1.18-1.80)	5.13 × 10-4		-0.622 ± 0.194	0.001325		0.0065 ± 0.0018	3.56 × 10-4		0.050 ± 0.046	0.2767		0.280 ± 0.177	0.1134		0.042 ± 0.120	0.7249
	FANCM	rs78666636	G	0.1806	Intron	1.62 (1.29-2.03)	2.64 × 10-5		-0.699 ± 0.209	8.17 × 10-4		0.0070 ± 0.0020	3.61 × 10-4		0.061 ± 0.049	0.2159		0.263 ± 0.190	0.1664		0.055 ± 0.130	0.6734
	FANCM	rs147999262	G	0.01129	Intron	0.81 (0.35-1.86)	0.6173		-0.097 ± 0.663	0.8842		0.0010 ± 0.0062	0.8751		-0.024 ± 0.156	0.8775		-0.772 ± 0.604	0.2008		-0.408 ± 0.411	0.3214
	FANCM	rs192890750	A	0.01935	Intron	0.75 (0.42-1.32)	0.3193		-0.124 ± 0.438	0.7775		0.0026 ± 0.0041	0.5243		-0.015 ± 0.103	0.8824		0.225 ± 0.400	0.5729		-0.053 ± 0.272	0.8467
	FANCM	rs1969713	C	0.1806	Intron	1.62 (1.29-2.03)	2.64 × 10-5		-0.700 ± 0.209	7.97 × 10-4		0.0070 ± 0.0020	3.54 × 10-4		0.062 ± 0.049	0.2096		0.263 ± 0.190	0.1678		0.054 ± 0.130	0.6766
	FANCM	rs80294966	T	0.008065	Intron	0.79 (0.34-1.36)	0.591		0.267 ± 0.656	0.6837		-0.0049 ± 0.0061	0.4222		-0.076 ± 0.155	0.6223		0.481 ± 0.598	0.4204		0.416 ± 0.407	0.3065
	FANCM	rs4906566	G	0.2	Intron	1.45 (1.17-1.79)	6.43 × 10-4		-0.599 ± 0.193	0.001954		0.0063 ± 0.0018	5.36 × 10-4		0.043 ± 0.046	0.3479		0.282 ± 0.176	0.1105		0.041 ± 0.120	0.7326
	FANCM	rs11157433	G	0.2	Intron	1.46 (1.18-1.80)	5.13 × 10-4		-0.619 ± 0.194	0.001401		0.0064 ± 0.0018	3.97 × 10-4		0.046 ± 0.046	0.3126		0.276 ± 0.177	0.1176		0.038 ± 0.120	0.7544
	FANCM	rs752547104	T	0.1823	Intron	1.61 (1.28-2.01)	3.60 × 10-5		-0.676 ± 0.208	0.001114		0.0069 ± 0.0019	4.03 × 10-4		0.062 ± 0.049	0.2027		0.193 ± 0.189	0.3089		0.035 ± 0.129	0.7857
	FANCM	rs193160071	G	0.01935	Intron	0.75 (0.42-1.32)	0.3193		-0.124 ± 0.438	0.7775		0.0026 ± 0.0041	0.5243		-0.015 ± 0.103	0.8824		0.225 ± 0.400	0.5729		-0.053 ± 0.272	0.8467
	FANCM	rs226976	C	0.2145	Intron	0.86 (0.70-1.07)	0.1778		0.096 ± 0.183	0.5978		-0.0015 ± 0.0017	0.3777		0.0002 ± 0.043	0.9961		-0.256 ± 0.166	0.124		-0.081 ± 0.113	0.4763
	FANCM	rs138516695	G	0.01935	Intron	0.75 (0.42-1.32)	0.3193		-0.124 ± 0.438	0.7775		0.0026 ± 0.0041	0.5243		-0.015 ± 0.103	0.8824		0.225 ± 0.400	0.5729		-0.053 ± 0.272	0.8467
	FANCM	rs79571440	A	0.02097	Intron	0.76 (0.43-1.36)	0.3627		0.329 ± 0.486	0.4983		-0.0029 ± 0.0046	0.5209		0.173 ± 0.115	0.1315		-0.600 ± 0.444	0.1761		-0.273 ± 0.302	0.3656
	FANCM	rs540203938	A	0.008065	Intron	0.69 (0.28-1.67)	0.4087		1.642 ± 0.694	0.01795		-0.0135 ± 0.0065	0.03736		-0.212 ± 0.164	0.1947		0.066 ± 0.633	0.9167		0.016 ± 0.431	0.9695
	FANCM	rs10129236	G	0.1984	Intron	1.46 (1.18-1.80)	5.62 × 10-4		-0.617 ± 0.194	0.00148		0.0064 ± 0.0018	4.19 × 10-4		0.049 ± 0.046	0.2812		0.269 ± 0.177	0.1277		0.033 ± 0.121	0.7851
	FANCM	rs78455731	G	0.179	Intron	1.61 (1.29-2.02)	3.22 × 10-5		-0.681 ± 0.209	0.001134		0.0068 ± 0.0020	5.58 × 10-4		0.061 ± 0.049	0.2191		0.264 ± 0.191	0.1658		0.054 ± 0.130	0.6789
	FANCM	rs140738286	G	0.01613	Intron	0.95 (0.48-1.88)	0.8921		0.167 ± 0.594	0.7789		-0.0030 ± 0.0056	0.587		0.320 ± 0.140	0.02201		-0.471 ± 0.542	0.3846		-0.266 ± 0.369	0.4709
	FANCM	rs111648660	G	0.01935	Intron	0.75 (0.43-1.34)	0.3344		-0.122 ± 0.438	0.7817		0.0026 ± 0.0041	0.5226		-0.014 ± 0.103	0.8895		0.219 ± 0.400	0.5845		-0.066 ± 0.272	0.8096
	FANCM	rs17115860	A	0.1984	Intron	1.46 (1.18-1.80)	5.62 × 10-4		-0.614 ± 0.194	0.001556		0.0063 ± 0.0018	4.86 × 10-4		0.050 ± 0.046	0.2767		0.267 ± 0.177	0.131		0.034 ± 0.121	0.7798
	FANCM	rs140365973	C	0.01935	Intron	0.75 (0.43-1.34)	0.3344		-0.122 ± 0.438	0.7817		0.0026 ± 0.0041	0.5226		-0.014 ± 0.103	0.8895		0.219 ± 0.400	0.5845		-0.066 ± 0.272	0.8096
	FANCM	rs144966756	A	0.01935	Intron	0.75 (0.43-1.34)	0.3344		-0.122 ± 0.438	0.7817		0.0026 ± 0.0041	0.5226		-0.014 ± 0.103	0.8895		0.219 ± 0.400	0.5845		-0.066 ± 0.272	0.8096
	FANCM	rs1422609181	CAG	0.1984	Intron	1.46 (1.18-1.80)	5.62 × 10-4		-0.612 ± 0.194	0.00161		0.0064 ± 0.0018	4.71 × 10-4		0.050 ± 0.046	0.2733		0.269 ± 0.177	0.128		0.033 ± 0.121	0.7851
	FANCM	rs1276008501	GT	0.1806	Intron	1.55 (1.24-1.94)	1.10 × 10-4		-0.658 ± 0.206	0.001438		0.0067 ± 0.0019	5.21 × 10-4		0.059 ± 0.049	0.2224		0.268 ± 0.188	0.1546		0.063 ± 0.128	0.6209
	FANCM	rs143012176	A	0.01935	Intron	0.75 (0.43-1.34)	0.3344		-0.122 ± 0.438	0.7817		0.0026 ± 0.0041	0.5226		-0.014 ± 0.103	0.8895		0.219 ± 0.400	0.5845		-0.066 ± 0.272	0.8096
	FANCM	rs75012244	T	0.179	Intron	1.61 (1.29-2.02)	3.22 × 10-5		-0.681 ± 0.209	0.001134		0.0068 ± 0.0020	5.58 × 10-4		0.061 ± 0.049	0.2191		0.264 ± 0.191	0.1658		0.054 ± 0.130	0.6789
	FANCM	rs1371284639	C	0.01935	Intron	0.75 (0.43-1.34)	0.3344		-0.122 ± 0.438	0.7817		0.0026 ± 0.0041	0.5226		-0.014 ± 0.103	0.8895		0.219 ± 0.400	0.5845		-0.066 ± 0.272	0.8096
	FANCM	rs111903399	C	0.179	Intron	1.61 (1.29-2.02)	3.22 × 10-5		-0.681 ± 0.209	0.001134		0.0068 ± 0.0020	5.58 × 10-4		0.061 ± 0.049	0.2191		0.264 ± 0.191	0.1658		0.054 ± 0.130	0.6789
	FANCM	rs2415883	G	0.1984	Intron	1.46 (1.18-1.80)	5.62 × 10-4		-0.612 ± 0.194	0.00161		0.0064 ± 0.0018	4.71 × 10-4		0.050 ± 0.046	0.2733		0.269 ± 0.177	0.128		0.033 ± 0.121	0.7851
	FANCM	rs115009527	T	0.01935	Intron	0.75 (0.43-1.34)	0.3344		-0.122 ± 0.438	0.7817		0.0026 ± 0.0041	0.5226		-0.014 ± 0.103	0.8895		0.219 ± 0.400	0.5845		-0.066 ± 0.272	0.8096
	FANCM	rs117392855	G	0.05484	Intron	1.06 (0.72-1.55)	0.7864		0.149 ± 0.339	0.6605		-0.0009 ± 0.0032	0.7752		-0.030 ± 0.080	0.7111		-0.200 ± 0.309	0.5183		-0.185 ± 0.211	0.3785
	FANCM	rs1367580	T	0.1984	Non-synonymous (V878L)	1.46 (1.18-1.81)	5.18 × 10-4		-0.609 ± 0.194	0.001728		0.0063 ± 0.0018	5.81 × 10-4		0.049 ± 0.046	0.2885		0.241 ± 0.177	0.174		0.026 ± 0.121	0.8274
	FANCM	rs148871932	G	0.02097	Non-synonymous (I917V)	0.74 (0.42-1.28)	0.2802		0.041 ± 0.423	0.9226		0.0012 ± 0.0040	0.7543		-0.050 ± 0.100	0.6153		0.198 ± 0.386	0.6085		-0.234 ± 0.263	0.3738
	FANCM	rs76048565	A	0.179	Intron	1.61 (1.29-2.02)	3.22 × 10-5		-0.689 ± 0.209	0.001044		0.0068 ± 0.0020	5.51 × 10-4		0.061 ± 0.049	0.2155		0.261 ± 0.191	0.1716		0.054 ± 0.130	0.6772
	FANCM	rs117808475	G	0.0629	Intron	0.65 (0.46-0.90)	0.01054		-0.504 ± 0.258	0.05061		-0.0050 ± 0.0024	0.03817		-0.077 ± 0.061	0.2065		-0.280 ± 0.235	0.2341		-0.108 ± 0.160	0.5006
	FANCM	rs10137415	G	0.1984	Intron	1.46 (1.18-1.80)	5.62 × 10-4		-0.612 ± 0.194	0.00161		0.0064 ± 0.0018	4.71 × 10-4		0.050 ± 0.046	0.2733		0.269 ± 0.177	0.128		0.033 ± 0.121	0.7851
	FANCM	rs139558808	G	0.02097	Intron	0.71 (0.40-1.25)	0.2357		0.407 ± 0.451	0.3667		-0.0033 ± 0.0042	0.4365		-0.085 ± 0.106	0.4257		-0.374 ± 0.411	0.3634		-0.122 ± 0.280	0.6621
	FANCM	rs144558745	G	0.01935	Intron	0.81 (0.45-1.47)	0.4869		-0.349 ± 0.463	0.4506		0.0048 ± 0.0043	0.2677		0.001 ± 0.109	0.9909		0.385 ± 0.423	0.362		0.095 ± 0.288	0.7417
	FANCM	rs8020533	A	0.1984	Intron	1.46 (1.18-1.80)	5.51 × 10-4		-0.621 ± 0.194	0.001377		0.0064 ± 0.0018	4.28 × 10-4		0.051 ± 0.046	0.2653		0.265 ± 0.177	0.1336		0.033 ± 0.121	0.7817
	FANCM	rs78211950	G	0.179	Non-synonymous (1460V)	1.62 (1.29-2.02)	3.09 × 10-5		-0.691 ± 0.209	9.25 × 10-4		0.0068 ± 0.0020	5.12 × 10-4		0.063 ± 0.049	0.201		0.263 ± 0.190	0.1664		0.061 ± 0.130	0.6406
	FANCM	rs226984	A	0.4839	Intron	1.15 (0.98-1.36)	0.09274		-0.048 ± 0.147	0.7427		0.0006 ± 0.0014	0.6372		0.019 ± 0.035	0.5921		-0.066 ± 0.134	0.6238		-0.085 ± 0.091	0.3499
	FANCM	rs11845507	A	0.1984	Intron	1.46 (1.18-1.80)	5.51 × 10-4		-0.619 ± 0.194	0.001421		0.0064 ± 0.0018	4.42 × 10-4		0.051 ± 0.046	0.2666		0.267 ± 0.177	0.1312		0.034 ± 0.121	0.7769
	FANCM	rs145077997	T	0.09516	Intron	1.52 (1.12-2.06)	0.007913		-0.561 ± 0.283	0.04713		0.0066 ± 0.0026	0.01274		0.073 ± 0.067	0.2745		0.149 ± 0.258	0.5646		-0.059 ± 0.176	0.7355
	FANCM	rs138812315	G	0.01129	Intron	0.63 (0.28-1.42)	0.2597		0.602 ± 0.571	0.2921		-0.0030 ± 0.0053	0.574		-0.013 ± 0.135	0.9258		-0.023 ± 0.521	0.9646		-0.328 ± 0.355	0.356
	FANCM	rs28421670	C	0.179	Intron	1.62 (1.29-2.02)	3.14 × 10-5		-0.689 ± 0.209	9.89 × 10-4		0.0068 ± 0.0020	5.22 × 10-4		0.061 ± 0.049	0.2129		0.262 ± 0.191	0.1701		0.055 ± 0.130	0.6704
	FANCM	rs10151937	C	0.1984	Intron	1.46 (1.18-1.80)	5.62 × 10-4		-0.610 ± 0.194	0.001677		0.0063 ± 0.0018	4.92 × 10-4		0.049 ± 0.046	0.2807		0.270 ± 0.177	0.1266		0.033 ± 0.121	0.7814
	FANCM	rs138149535	G	0.01935	Intron	0.75 (0.43-1.34)	0.3344		-0.122 ± 0.438	0.7817		0.0026 ± 0.0041	0.5226		-0.014 ± 0.103	0.8895		0.219 ± 0.400	0.5845		-0.066 ± 0.272	0.8096
	FANCM	rs78594838	G	0.179	Intron	1.61 (1.29-2.02)	3.22 × 10-5		-0.681 ± 0.209	0.001134		0.0068 ± 0.0020	5.58 × 10-4		0.061 ± 0.049	0.2191		0.264 ± 0.191	0.1658		0.054 ± 0.130	0.6789
	FANCM	rs111588695	T	0.05484	Intron	1.56 (1.09-2.25)	0.01584		-0.535 ± 0.339	0.1142		0.0043 ± 0.0032	0.1776		0.085 ± 0.080	0.2877		0.197 ± 0.309	0.523		0.154 ± 0.211	0.4636
	FANCM	rs181440798	G	0.01935	Intron	0.75 (0.43-1.34)	0.3344		-0.132 ± 0.438	0.7635		0.0027 ± 0.0041	0.5082		-0.013 ± 0.103	0.9007		0.211 ± 0.400	0.5984		-0.073 ± 0.272	0.7897
	FANCM	rs138151018	A	0.01774	Non-synonymous (R1644Q)	0.78 (0.40-1.54)	0.4748		-0.110 ± 0.574	0.8477		-0.0017 ± 0.0054	0.7537		0.110 ± 0.135	0.4146		0.042 ± 0.523	0.9354		-0.120 ± 0.356	0.7363
	FANCM	rs77049837	A	0.179	Intron	1.62 (1.29-2.02)	3.14 × 10-5		-0.689 ± 0.209	9.89 × 10-4		0.0068 ± 0.0020	5.22 × 10-4		0.061 ± 0.049	0.2129		0.262 ± 0.191	0.1701		0.055 ± 0.130	0.6704
	FANCM	rs911041	G	0.1984	Intron	1.46 (1.18-1.80)	5.68 × 10-4		-0.616 ± 0.194	0.001507		0.0064 ± 0.0018	4.63 × 10-4		0.050 ± 0.046	0.2772		0.263 ± 0.177	0.1367		0.034 ± 0.121	0.7751
	FANCM	rs911040	C	0.1984	Intron	1.46 (1.18-1.80)	5.68 × 10-4		-0.616 ± 0.194	0.001507		0.0064 ± 0.0018	4.63 × 10-4		0.050 ± 0.046	0.2772		0.263 ± 0.177	0.1367		0.034 ± 0.121	0.7751
	FANCM	rs4143944	G	0.0129	Intron	1.30 (0.61-2.74)	0.4949		0.796 ± 0.690	0.2483		-0.0092 ± 0.0065	0.1573		0.069 ± 0.163	0.6692		0.012 ± 0.628	0.9846		0.273 ± 0.428	0.5238
	FANCM	rs10220594	G	0.1984	Intron	1.45 (1.18-1.80)	5.79 × 10-4		-0.609 ± 0.194	0.001695		0.0063 ± 0.0018	4.96 × 10-4		0.048 ± 0.046	0.2929		0.266 ± 0.177	0.1332		0.034 ± 0.121	0.7808
	FANCM	rs226981	C	0.2726	Intron	0.94 (0.78-1.14)	0.5518		0.254 ± 0.167	0.1269		-0.0027 ± 0.0016	0.07941		0.003 ± 0.039	0.9402		-0.281 ± 0.152	0.06428		-0.160 ± 0.104	0.1231
	FANCM	rs4900664	T	0.179	Intron	1.61 (1.29-2.02)	3.35 × 10-5		-0.679 ± 0.209	0.001172		0.0067 ± 0.0020	5.69 × 10-4		0.058 ± 0.049	0.2383		0.261 ± 0.191	0.1706		0.055 ± 0.130	0.6709
	FANCM	rs4906568	C	0.1984	Intron	1.45 (1.18-1.80)	5.79 × 10-4		-0.610 ± 0.194	0.001669		0.0063 ± 0.0018	4.91 × 10-4		0.049 ± 0.046	0.2819		0.267 ± 0.177	0.1317		0.035 ± 0.121	0.7745
	FANCM	rs7141145	A	0.1984	Intron	1.46 (1.18-1.80)	5.68 × 10-4		-0.618 ± 0.194	0.001429		0.0064 ± 0.0018	4.44 × 10-4		0.050 ± 0.046	0.2762		0.267 ± 0.177	0.131		0.038 ± 0.121	0.754
	FANCM	rs145275585	G	0.009677	Intron	1.22 (0.61-2.46)	0.5729		0.025 ± 0.607	0.9675		-0.0000006 ± 0.0057	0.9999		0.349 ± 0.143	0.01483		0.289 ± 0.554	0.6021		0.542 ± 0.378	0.151
	FANCM	rs58790242	G	0.1984	Intron	1.45 (1.17-1.80)	6.24 × 10-4		-0.609 ± 0.194	0.001693		0.0063 ± 0.0018	5.01 × 10-4		0.050 ± 0.046	0.2784		0.261 ± 0.177	0.1395		0.035 ± 0.121	0.7745
	FANCM	rs3736772	G	0.179	Non-synonymous (P1812A)	1.61 (1.28-2.02)	3.59 × 10-5		-0.627 ± 0.209	0.002678		0.0063 ± 0.0020	0.0012		0.052 ± 0.049	0.2913		0.260 ± 0.191	0.1725		0.059 ± 0.130	0.6502
	FANCM	rs146248150	C	0.01935	Intron	0.75 (0.43-1.34)	0.3344		-0.132 ± 0.438	0.7635		0.0027 ± 0.0041	0.5082		-0.013 ± 0.103	0.9007		0.211 ± 0.400	0.5984		-0.073 ± 0.272	0.7897
	FANCM	rs6572296	T	0.2016	Intron	1.45 (1.17-1.79)	6.09 × 10-4		-0.593 ± 0.193	0.002057		0.0061 ± 0.0018	6.83 × 10-4		0.056 ± 0.045	0.2141		0.254 ± 0.176	0.148		0.044 ± 0.120	0.7118
	FANCM	rs1188442593	G	0.2177	Intron	1.40 (1.14-1.72)	0.001363		-0.480 ± 0.186	0.009752		0.0053 ± 0.0017	0.002121		0.061 ± 0.044	0.1619		0.206 ± 0.169	0.2237		0.067 ± 0.115	0.5585
	FANCM	rs1594484143	C	0.2145	Intron	1.38 (1.12-1.69)	0.002341		-0.402 ± 0.186	0.0302		0.0044 ± 0.0017	0.0111		0.057 ± 0.044	0.1936		0.239 ± 0.169	0.1584		0.090 ± 0.115	0.4374
	FANCM	rs1555368438	A	0.1823	Intron	1.60 (1.28-2.01)	3.71 × 10-5		-0.656 ± 0.207	0.001532		0.0065 ± 0.0019	8.34 × 10-4		0.066 ± 0.049	0.1754		0.248 ± 0.189	0.1886		0.067 ± 0.129	0.6041
	FANCM	rs226980	C	0.3339	Downstream	0.91 (0.76-1.09)	0.3003		0.418 ± 0.156	0.007504		-0.0041 ± 0.0015	0.005063		-0.037 ± 0.037	0.319		-0.174 ± 0.143	0.2219		-0.137 ± 0.097	0.1581
	SNP, single nucleotide polymorphism; CHR, chromosome; MAF, minor allele frequency; HKD, hypertensive kidney disease; eGFR, estimated glomerular filtration rate; BUN, blood urea nitrogen; SBP, systolic blood pressure; DBP, diastolic blood pressure; β, regression coefficient; S.E, standard error; OR, odds ratio; CI, confidence interval. eGFR, creatinine, BUN, SBP and DBP used in the linear regressi…
